# Supplementary material for: Assessing cross-resistance within the pyrethroids in terms of their interactions with key cytochrome P450 enzymes and resistance in vector populations
Source: Parasit Vectors. 2021 Feb 18;14:115. doi: 10.1186/s13071-021-04609-5 (PMC7893915; doi:10.1186/s13071-021-04609-5)
Supplement: Supplementary file 4 — Additional file 4. A csv file containing the full data for pairs of pyrethoid susceptibility test results in each species. [file 13071_2021_4609_MOESM4_ESM.xlsx]

## Sheet: pyrethroids_complx
ID	Source 1 citation	Source 1 type	Source 2 citation	Source 2 type	Source 3 citation	Source 3 type	Source 4 citation	Source 4 type	Capture method 1	Capture method 2	Capture method 3	Capture method 4	Start month	Start year	End month	End year	Publication year	Complex/Subgroup	Generation	Test protocol	delt_numb-tested	delt_mortality	perm_numb-tested	perm_mortality	alphacyp_numb-tested	alphacyp_mortality	lambdacyh_numb-tested	lambdacyh_mortality	cyflu_numb-tested	cyflu_mortality	etofen_numb-tested	etofen_mortality	Country	Site type	Site name	Latitude	Longitude	Admin level	GAUL code	Site name 2	Latitute 2	Longitude 2	Site name 3	Latitude 3	Longitude 3	Site name 4	Latitude 4	Longitude 4	Site name 5
100045	Ochomo E, Bayoh MN, Brogdon WG, Gimnig JE, Ouma C, Vulule JM, et al. Pyrethroid resistance in Anopheles gambiae s.s. and Anopheles arabiensis in western Kenya: phenotypic, metabolic and target site characterizations of three populations. Med Vet Entomol. 2013;27(2):156-64.	journal article	Ochomo, E. (2013) personal communication	personal comm.	NA	NA	NA	NA	Larval collection	NA	NA	NA	7	2010	12	2010	2013	Gambiae Complex	F0	WHO Bioassay 1998	130	92.31	137	91.97	NA	NA	NA	NA	NA	NA	NA	NA	Kenya	polygon	Ahero Division	NA	NA	3	51695	NA	NA	NA	NA	NA	NA	NA	NA	NA	NA
100117	Kwiatkowska RM, Platt N, Poupardin R, Irving H, Dabire RK, Mitchell S, et al. Dissecting the mechanisms responsible for the multiple insecticide resistance phenotype in Anopheles gambiae s.s., M form, from Vallee du Kou, Burkina Faso. Gene. 2013;519(1):98-106.	journal article	NA	NA	NA	NA	NA	NA	House resting indoors	NA	NA	NA	4	2010	4	2010	2013	Gambiae Complex	F1	WHO Bioassay 1998	43	37.2	98	4.1	NA	NA	NA	NA	NA	NA	NA	NA	Burkina Faso	point	VK2	11.3757	-4.41467	NA	NA	NA	NA	NA	NA	NA	NA	NA	NA	NA	NA
100127	Kwiatkowska RM, Platt N, Poupardin R, Irving H, Dabire RK, Mitchell S, et al. Dissecting the mechanisms responsible for the multiple insecticide resistance phenotype in Anopheles gambiae s.s., M form, from Vallee du Kou, Burkina Faso. Gene. 2013;519(1):98-106.	journal article	NA	NA	NA	NA	NA	NA	House resting indoors	NA	NA	NA	4	2010	4	2010	2013	Gambiae Complex	F1	WHO Bioassay 1998	106	18.8	99	3	NA	NA	109	7.3	NA	NA	NA	NA	Burkina Faso	point	VK6	11.3942	-4.42728	NA	NA	NA	NA	NA	NA	NA	NA	NA	NA	NA	NA
100156	Massebo F, Balkew M, Gebre-Michael T, Lindtjorn B. Blood meal origins and insecticide susceptibility of Anopheles arabiensis from Chano in South-West Ethiopia. Parasites Vectors. 2013;6.	journal article	NA	NA	NA	NA	NA	NA	Larval collection	NA	NA	NA	5	2009	4	2010	2013	Gambiae Complex	F0	WHO Bioassay 1998	80	47	NA	NA	80	50	80	56	80	50	NA	NA	Ethiopia	point	Chano	6.1111	37.5962	NA	NA	NA	NA	NA	NA	NA	NA	NA	NA	NA	NA
100160	Nwane P, Etang J, Chouaibou M, Toto JC, Koffi A, Mimpfoundi R, et al. Multiple insecticide resistance mechanisms in Anopheles gambiae s.l. populations from Cameroon, Central Africa. Parasites Vectors. 2013;6.	journal article	NA	NA	NA	NA	NA	NA	Larval collection	NA	NA	NA	10	2008	5	2009	2013	Gambiae Complex	F0	WHO Bioassay 1998	89	95	83	95	NA	NA	NA	NA	NA	NA	NA	NA	Cameroon	point	Nkolondom	3.94778	11.505	NA	NA	NA	NA	NA	NA	NA	NA	NA	NA	NA	NA
100172	Nwane P, Etang J, Chouaibou M, Toto JC, Koffi A, Mimpfoundi R, et al. Multiple insecticide resistance mechanisms in Anopheles gambiae s.l. populations from Cameroon, Central Africa. Parasites Vectors. 2013;6.	journal article	NA	NA	NA	NA	NA	NA	Larval collection	NA	NA	NA	10	2008	5	2009	2013	Gambiae Complex	F0	WHO Bioassay 1998	87	93	88	72	NA	NA	NA	NA	NA	NA	NA	NA	Cameroon	point	Nkolbikon	5.60167	13.675	NA	NA	NA	NA	NA	NA	NA	NA	NA	NA	NA	NA
100180	Nwane P, Etang J, Chouaibou M, Toto JC, Koffi A, Mimpfoundi R, et al. Multiple insecticide resistance mechanisms in Anopheles gambiae s.l. populations from Cameroon, Central Africa. Parasites Vectors. 2013;6.	journal article	NA	NA	NA	NA	NA	NA	Larval collection	NA	NA	NA	10	2008	5	2009	2013	Gambiae Complex	F0	WHO Bioassay 1998	95	94	88	62	NA	NA	NA	NA	NA	NA	NA	NA	Cameroon	point	Campo	2.375	9.82583	NA	NA	NA	NA	NA	NA	NA	NA	NA	NA	NA	NA
100193	Nwane P, Etang J, Chouaibou M, Toto JC, Koffi A, Mimpfoundi R, et al. Multiple insecticide resistance mechanisms in Anopheles gambiae s.l. populations from Cameroon, Central Africa. Parasites Vectors. 2013;6.	journal article	NA	NA	NA	NA	NA	NA	Larval collection	NA	NA	NA	10	2008	5	2009	2013	Gambiae Complex	F0	WHO Bioassay 1998	78	97	81	90	NA	NA	NA	NA	NA	NA	NA	NA	Cameroon	point	Bonanloka	4.02861	9.73167	NA	NA	NA	NA	NA	NA	NA	NA	NA	NA	NA	NA
100205	Nwane P, Etang J, Chouaibou M, Toto JC, Koffi A, Mimpfoundi R, et al. Multiple insecticide resistance mechanisms in Anopheles gambiae s.l. populations from Cameroon, Central Africa. Parasites Vectors. 2013;6.	journal article	NA	NA	NA	NA	NA	NA	Larval collection	NA	NA	NA	10	2008	5	2009	2013	Gambiae Complex	F0	WHO Bioassay 1998	86	83	84	36	NA	NA	NA	NA	NA	NA	NA	NA	Cameroon	point	Makoutchietoum	5.61028	10.6067	NA	NA	NA	NA	NA	NA	NA	NA	NA	NA	NA	NA
100217	Nwane P, Etang J, Chouaibou M, Toto JC, Koffi A, Mimpfoundi R, et al. Multiple insecticide resistance mechanisms in Anopheles gambiae s.l. populations from Cameroon, Central Africa. Parasites Vectors. 2013;6.	journal article	NA	NA	NA	NA	NA	NA	Larval collection	NA	NA	NA	10	2008	5	2009	2013	Gambiae Complex	F0	WHO Bioassay 1998	96	94	81	99	NA	NA	NA	NA	NA	NA	NA	NA	Cameroon	point	Pitoa	9.39194	13.5025	NA	NA	NA	NA	NA	NA	NA	NA	NA	NA	NA	NA
100272	Koffi AA, Ahoua Alou LP, Adja MA, Chandre F, Pennetier C. Insecticide resistance status of Anopheles gambiae s.s population from M'Be: a WHOPES-labelled experimental hut station, 10 years after the political crisis in Cote d'Ivoire. Malar J. 2013;12:151.	journal article	NA	NA	NA	NA	NA	NA	Larval collection	NA	NA	NA	5	2012	5	2012	2013	Gambiae Complex	F0	WHO Bioassay 1998	208	75.8	201	51.2	197	67.9	NA	NA	NA	NA	NA	NA	Côte d’Ivoire	point	M'Be Valley	7.97024	-5.21001	NA	NA	NA	NA	NA	NA	NA	NA	NA	NA	NA	NA
100290	Protopopoff N, Matowo J, Malima R, Kavishe R, Kaaya R, Wright A, et al. High level of resistance in the mosquito Anopheles gambiae to pyrethroid insecticides and reduced susceptibility to bendiocarb in north-western Tanzania. Malar J. 2013;12:149.	journal article	Matowo J, Kitau J, Kaaya R, Kavishe R, Wright A, Kisinza W, et al. Trends in the selection of insecticide resistance in Anopheles gambiae s.l. mosquitoes in northwest Tanzania during a community randomized trial of longlasting insecticidal nets and indoor residual spraying. Med Vet Entomol. 2015;29(1):51-9.	journal article	NA	NA	NA	NA	House resting indoors	NA	NA	NA	11	2011	12	2011	2013	Gambiae Complex	F0	WHO Bioassay 1998	NA	NA	98	11	NA	NA	104	31	NA	NA	NA	NA	Tanzania, United Republic of	point	Kiteme	-2.05581	31.4547	NA	NA	NA	NA	NA	NA	NA	NA	NA	NA	NA	NA
100307	Protopopoff N, Matowo J, Malima R, Kavishe R, Kaaya R, Wright A, et al. High level of resistance in the mosquito Anopheles gambiae to pyrethroid insecticides and reduced susceptibility to bendiocarb in north-western Tanzania. Malar J. 2013;12:149.	journal article	Matowo J, Kitau J, Kaaya R, Kavishe R, Wright A, Kisinza W, et al. Trends in the selection of insecticide resistance in Anopheles gambiae s.l. mosquitoes in northwest Tanzania during a community randomized trial of longlasting insecticidal nets and indoor residual spraying. Med Vet Entomol. 2015;29(1):51-9.	journal article	NA	NA	NA	NA	House resting indoors	NA	NA	NA	4	2011	6	2011	2013	Gambiae Complex	F0	WHO Bioassay 1998	106	28	NA	NA	NA	NA	230	40	NA	NA	NA	NA	Tanzania, United Republic of	point	Kyamyorwa	-2.07431	31.5697	NA	NA	NA	NA	NA	NA	NA	NA	NA	NA	NA	NA
100327	Kanza JPB, El Fahime E, Alaoui S, Essassi E, Brooke B, Malafu AN, et al. Pyrethroid, DDT and malathion resistance in the malaria vector Anopheles gambiae from the Democratic Republic of Congo. Trans Roy Soc Trop Med Hyg. 2013;107(1):8-14.	journal article	NA	NA	NA	NA	NA	NA	Larval collection	NA	NA	NA	9	2009	11	2009	2013	Gambiae Complex	F0	WHO Bioassay (version unknown)	100	100	100	100	NA	NA	100	94	NA	NA	NA	NA	Democratic Republic of the Congo	point	Kingasani	-4.40991	15.4113	NA	NA	NA	NA	NA	NA	NA	NA	NA	NA	NA	NA
100332	Kanza JPB, El Fahime E, Alaoui S, Essassi E, Brooke B, Malafu AN, et al. Pyrethroid, DDT and malathion resistance in the malaria vector Anopheles gambiae from the Democratic Republic of Congo. Trans Roy Soc Trop Med Hyg. 2013;107(1):8-14.	journal article	NA	NA	NA	NA	NA	NA	Larval collection	NA	NA	NA	9	2009	11	2009	2013	Gambiae Complex	F0	WHO Bioassay (version unknown)	100	77	100	55	NA	NA	100	36	NA	NA	NA	NA	Democratic Republic of the Congo	point	Bolenge	-0.52129	19.0385	NA	NA	NA	NA	NA	NA	NA	NA	NA	NA	NA	NA
100337	Kanza JPB, El Fahime E, Alaoui S, Essassi E, Brooke B, Malafu AN, et al. Pyrethroid, DDT and malathion resistance in the malaria vector Anopheles gambiae from the Democratic Republic of Congo. Trans Roy Soc Trop Med Hyg. 2013;107(1):8-14.	journal article	NA	NA	NA	NA	NA	NA	Larval collection	NA	NA	NA	9	2009	11	2009	2013	Gambiae Complex	F0	WHO Bioassay (version unknown)	100	73	100	44	NA	NA	100	72	NA	NA	NA	NA	Democratic Republic of the Congo	point	Kimpese	-5.55927	14.4466	NA	NA	NA	NA	NA	NA	NA	NA	NA	NA	NA	NA
100342	Kanza JPB, El Fahime E, Alaoui S, Essassi E, Brooke B, Malafu AN, et al. Pyrethroid, DDT and malathion resistance in the malaria vector Anopheles gambiae from the Democratic Republic of Congo. Trans Roy Soc Trop Med Hyg. 2013;107(1):8-14.	journal article	NA	NA	NA	NA	NA	NA	Larval collection	NA	NA	NA	9	2009	11	2009	2013	Gambiae Complex	F0	WHO Bioassay (version unknown)	100	74	100	75	NA	NA	100	77	NA	NA	NA	NA	Democratic Republic of the Congo	point	Katana	-2.225	28.8314	NA	NA	NA	NA	NA	NA	NA	NA	NA	NA	NA	NA
100346	Oxborough RM, Kitau J, Matowo J, Feston E, Mndeme R, Mosha FW, et al. ITN Mixtures of Chlorfenapyr (Pyrrole) and Alphacypermethrin (Pyrethroid) for Control of Pyrethroid Resistant Anopheles arabiensis and Culex quinquefasciatus. PLoS One. 2013;8(2).	journal article	NA	NA	NA	NA	NA	NA	Resting outdoors in animal shelters	NA	NA	NA	11	2011	11	2011	2013	Gambiae Complex	F1	WHO Bioassay (version unknown)	NA	NA	490	76	NA	NA	508	58	NA	NA	NA	NA	Tanzania, United Republic of	point	Lower Moshi	-3.36667	37.3167	NA	NA	NA	NA	NA	NA	NA	NA	NA	NA	NA	NA
100495	Okia M, Ndyomugyenyi R, Kirunda J, Byaruhanga A, Adibaku S, Lwamafa DK, et al. Bioefficacy of long-lasting insecticidal nets against pyrethroid-resistant populations of Anopheles gambiae s.s. from different malaria transmission zones in Uganda. Parasites Vectors. 2013;6:130.	journal article	NA	NA	NA	NA	NA	NA	Larval collection	House resting indoors	NA	NA	4	2011	10	2011	2013	Gambiae Complex	F0	WHO Bioassay 1998	100	97	100	68	NA	NA	NA	NA	NA	NA	NA	NA	Uganda	polygon	Kanungu district	NA	NA	1	42184	NA	NA	NA	NA	NA	NA	NA	NA	NA	NA
100497	Okia M, Ndyomugyenyi R, Kirunda J, Byaruhanga A, Adibaku S, Lwamafa DK, et al. Bioefficacy of long-lasting insecticidal nets against pyrethroid-resistant populations of Anopheles gambiae s.s. from different malaria transmission zones in Uganda. Parasites Vectors. 2013;6:130.	journal article	NA	NA	NA	NA	NA	NA	Larval collection	House resting indoors	NA	NA	4	2011	10	2011	2013	Gambiae Complex	F0	WHO Bioassay 1998	100	71	100	60	NA	NA	NA	NA	NA	NA	NA	NA	Uganda	polygon	Lira district	NA	NA	1	1370	NA	NA	NA	NA	NA	NA	NA	NA	NA	NA
100499	Okia M, Ndyomugyenyi R, Kirunda J, Byaruhanga A, Adibaku S, Lwamafa DK, et al. Bioefficacy of long-lasting insecticidal nets against pyrethroid-resistant populations of Anopheles gambiae s.s. from different malaria transmission zones in Uganda. Parasites Vectors. 2013;6:130.	journal article	NA	NA	NA	NA	NA	NA	Larval collection	House resting indoors	NA	NA	4	2011	10	2011	2013	Gambiae Complex	F0	WHO Bioassay 1998	100	66	100	53	NA	NA	NA	NA	NA	NA	NA	NA	Uganda	polygon	Tororo district	NA	NA	1	47090	NA	NA	NA	NA	NA	NA	NA	NA	NA	NA
100501	Okia M, Ndyomugyenyi R, Kirunda J, Byaruhanga A, Adibaku S, Lwamafa DK, et al. Bioefficacy of long-lasting insecticidal nets against pyrethroid-resistant populations of Anopheles gambiae s.s. from different malaria transmission zones in Uganda. Parasites Vectors. 2013;6:130.	journal article	NA	NA	NA	NA	NA	NA	Larval collection	House resting indoors	NA	NA	4	2011	10	2011	2013	Gambiae Complex	F0	WHO Bioassay 1998	100	94	100	90	NA	NA	NA	NA	NA	NA	NA	NA	Uganda	polygon	Wakiso district	NA	NA	1	42200	NA	NA	NA	NA	NA	NA	NA	NA	NA	NA
100508	Okia M, Ndyomugyenyi R, Kirunda J, Byaruhanga A, Adibaku S, Lwamafa DK, et al. Bioefficacy of long-lasting insecticidal nets against pyrethroid-resistant populations of Anopheles gambiae s.s. from different malaria transmission zones in Uganda. Parasites Vectors. 2013;6:130.	journal article	NA	NA	NA	NA	NA	NA	Larval collection	House resting indoors	NA	NA	8	2009	10	2009	2013	Gambiae Complex	F0	WHO Bioassay 1998	100	100	100	86	NA	NA	200	90.5	NA	NA	100	91	Uganda	polygon	Wakiso district	NA	NA	1	42200	NA	NA	NA	NA	NA	NA	NA	NA	NA	NA
100522	Okia M, Ndyomugyenyi R, Kirunda J, Byaruhanga A, Adibaku S, Lwamafa DK, et al. Bioefficacy of long-lasting insecticidal nets against pyrethroid-resistant populations of Anopheles gambiae s.s. from different malaria transmission zones in Uganda. Parasites Vectors. 2013;6:130.	journal article	NA	NA	NA	NA	NA	NA	Larval collection	House resting indoors	NA	NA	8	2009	10	2009	2013	Gambiae Complex	F1	WHO Bioassay 1998	200	100	100	71	NA	NA	200	58.5	100	100	100	72	Uganda	polygon	Apac district	NA	NA	1	746	NA	NA	NA	NA	NA	NA	NA	NA	NA	NA
100537	Okia M, Ndyomugyenyi R, Kirunda J, Byaruhanga A, Adibaku S, Lwamafa DK, et al. Bioefficacy of long-lasting insecticidal nets against pyrethroid-resistant populations of Anopheles gambiae s.s. from different malaria transmission zones in Uganda. Parasites Vectors. 2013;6:130.	journal article	NA	NA	NA	NA	NA	NA	Larval collection	House resting indoors	NA	NA	8	2009	10	2009	2013	Gambiae Complex	F0	WHO Bioassay 1998	200	35.5	100	4	NA	NA	200	29	100	14	100	17	Uganda	polygon	Kitgum district	NA	NA	1	763	NA	NA	NA	NA	NA	NA	NA	NA	NA	NA
100551	Okia M, Ndyomugyenyi R, Kirunda J, Byaruhanga A, Adibaku S, Lwamafa DK, et al. Bioefficacy of long-lasting insecticidal nets against pyrethroid-resistant populations of Anopheles gambiae s.s. from different malaria transmission zones in Uganda. Parasites Vectors. 2013;6:130.	journal article	NA	NA	NA	NA	NA	NA	Larval collection	House resting indoors	NA	NA	8	2009	10	2009	2013	Gambiae Complex	F1	WHO Bioassay 1998	100	93	100	69	NA	NA	200	84.5	100	88	100	91	Uganda	polygon	Hoima district	NA	NA	1	3112	NA	NA	NA	NA	NA	NA	NA	NA	NA	NA
100563	Okia M, Ndyomugyenyi R, Kirunda J, Byaruhanga A, Adibaku S, Lwamafa DK, et al. Bioefficacy of long-lasting insecticidal nets against pyrethroid-resistant populations of Anopheles gambiae s.s. from different malaria transmission zones in Uganda. Parasites Vectors. 2013;6:130.	journal article	NA	NA	NA	NA	NA	NA	Larval collection	House resting indoors	NA	NA	8	2009	10	2009	2013	Gambiae Complex	F1	WHO Bioassay 1998	100	58	100	27	NA	NA	100	27	100	88	100	51	Uganda	polygon	Kanungu district	NA	NA	1	42184	NA	NA	NA	NA	NA	NA	NA	NA	NA	NA
100574	Okia M, Ndyomugyenyi R, Kirunda J, Byaruhanga A, Adibaku S, Lwamafa DK, et al. Bioefficacy of long-lasting insecticidal nets against pyrethroid-resistant populations of Anopheles gambiae s.s. from different malaria transmission zones in Uganda. Parasites Vectors. 2013;6:130.	journal article	NA	NA	NA	NA	NA	NA	Larval collection	House resting indoors	NA	NA	8	2009	10	2009	2013	Gambiae Complex	F1	WHO Bioassay 1998	100	87	100	47	NA	NA	100	75	100	93	100	59	Uganda	polygon	Tororo district	NA	NA	1	47090	NA	NA	NA	NA	NA	NA	NA	NA	NA	NA
100583	Okia M, Ndyomugyenyi R, Kirunda J, Byaruhanga A, Adibaku S, Lwamafa DK, et al. Bioefficacy of long-lasting insecticidal nets against pyrethroid-resistant populations of Anopheles gambiae s.s. from different malaria transmission zones in Uganda. Parasites Vectors. 2013;6:130.	journal article	NA	NA	NA	NA	NA	NA	Larval collection	House resting indoors	NA	NA	10	2011	11	2011	2013	Gambiae Complex	F0	WHO Bioassay 1998	100	45	NA	NA	100	98	100	30	NA	NA	100	77	Uganda	polygon	Wakiso district	NA	NA	1	42200	NA	NA	NA	NA	NA	NA	NA	NA	NA	NA
100592	Okia M, Ndyomugyenyi R, Kirunda J, Byaruhanga A, Adibaku S, Lwamafa DK, et al. Bioefficacy of long-lasting insecticidal nets against pyrethroid-resistant populations of Anopheles gambiae s.s. from different malaria transmission zones in Uganda. Parasites Vectors. 2013;6:130.	journal article	NA	NA	NA	NA	NA	NA	Larval collection	House resting indoors	NA	NA	10	2011	11	2011	2013	Gambiae Complex	F0	WHO Bioassay 1998	100	23	100	31	100	69	100	36	100	40	100	56	Uganda	polygon	Apac district	NA	NA	1	746	NA	NA	NA	NA	NA	NA	NA	NA	NA	NA
100599	Okia M, Ndyomugyenyi R, Kirunda J, Byaruhanga A, Adibaku S, Lwamafa DK, et al. Bioefficacy of long-lasting insecticidal nets against pyrethroid-resistant populations of Anopheles gambiae s.s. from different malaria transmission zones in Uganda. Parasites Vectors. 2013;6:130.	journal article	NA	NA	NA	NA	NA	NA	Larval collection	House resting indoors	NA	NA	10	2011	11	2011	2013	Gambiae Complex	F0	WHO Bioassay 1998	NA	NA	NA	NA	NA	NA	100	65	NA	NA	100	92	Uganda	polygon	Kitgum district	NA	NA	1	763	NA	NA	NA	NA	NA	NA	NA	NA	NA	NA
100612	Okia M, Ndyomugyenyi R, Kirunda J, Byaruhanga A, Adibaku S, Lwamafa DK, et al. Bioefficacy of long-lasting insecticidal nets against pyrethroid-resistant populations of Anopheles gambiae s.s. from different malaria transmission zones in Uganda. Parasites Vectors. 2013;6:130.	journal article	NA	NA	NA	NA	NA	NA	Larval collection	House resting indoors	NA	NA	10	2011	11	2011	2013	Gambiae Complex	F0	WHO Bioassay 1998	100	86	NA	NA	100	100	100	53	NA	NA	100	75	Uganda	polygon	Kanungu district	NA	NA	1	42184	NA	NA	NA	NA	NA	NA	NA	NA	NA	NA
100623	Okia M, Ndyomugyenyi R, Kirunda J, Byaruhanga A, Adibaku S, Lwamafa DK, et al. Bioefficacy of long-lasting insecticidal nets against pyrethroid-resistant populations of Anopheles gambiae s.s. from different malaria transmission zones in Uganda. Parasites Vectors. 2013;6:130.	journal article	NA	NA	NA	NA	NA	NA	Larval collection	House resting indoors	NA	NA	10	2011	11	2011	2013	Gambiae Complex	F0	WHO Bioassay 1998	100	63	100	40	100	89	100	34	100	27	100	41	Uganda	polygon	Tororo district	NA	NA	1	47090	NA	NA	NA	NA	NA	NA	NA	NA	NA	NA
100631	Alou LPA, Koffi AA, Adja MA, Assi SB, Kouassi PK, N'Guessan R. Status of pyrethroid resistance in Anopheles gambiae s. s. M form prior to the scaling up of Long Lasting Insecticidal Nets (LLINs) in Adzope, Eastern Cote d'Ivoire. Parasites Vectors. 2012;5.	journal article	NA	NA	NA	NA	NA	NA	Larval collection	NA	NA	NA	5	2007	6	2007	2013	Gambiae Complex	F0	WHO Bioassay 1998	92	96.7	NA	NA	NA	NA	89	84.3	NA	NA	NA	NA	Côte d’Ivoire	point	Port-Bouet	6.10318	-3.87442	NA	NA	NA	NA	NA	NA	NA	NA	NA	NA	NA	NA
100634	Alou LPA, Koffi AA, Adja MA, Assi SB, Kouassi PK, N'Guessan R. Status of pyrethroid resistance in Anopheles gambiae s. s. M form prior to the scaling up of Long Lasting Insecticidal Nets (LLINs) in Adzope, Eastern Cote d'Ivoire. Parasites Vectors. 2012;5.	journal article	NA	NA	NA	NA	NA	NA	Larval collection	NA	NA	NA	5	2007	6	2007	2013	Gambiae Complex	F0	WHO Bioassay 1998	102	58.8	NA	NA	NA	NA	102	67.7	NA	NA	NA	NA	Côte d’Ivoire	point	Tsassodji	6.10079	-3.86104	NA	NA	NA	NA	NA	NA	NA	NA	NA	NA	NA	NA
100639	Bigoga JD, Ndangoh DN, Awono-Ambene PH, Patchoke S, Fondjo E, Leke RGF. Pyrethroid resistance in Anopheles gambiae from the rubber cultivated area of Niete, South Region of Cameroon. Acta Trop. 2012;124(3):210-4.	journal article	NA	NA	NA	NA	NA	NA	Larval collection	NA	NA	NA	NR	NR	NR	NR	2012	Gambiae Complex	F0	WHO Bioassay 1998	100	93	100	80	NA	NA	100	41	100	94	NA	NA	Cameroon	point	Niete	2.72513	10.0686	NA	NA	NA	NA	NA	NA	NA	NA	NA	NA	NA	NA
100649	Lukwa N, Sande S, Munosiyei P, Zimba M. Insecticide susceptibility tests conducted in Kamhororo, Masakadza and Chilonga villages in Zimbabwe during the 2011 malaria period. Journal of Entomological and Acarological Research. 2012;44(3):107-14.	journal article	NA	NA	NA	NA	NA	NA	Larval collection	NA	NA	NA	NR	2011	NR	2011	2012	Gambiae Complex	F0	WHO Bioassay 1998	15	100	15	100	NA	NA	15	100	15	100	15	100	Zimbabwe	point	Chilonga	-21.2167	31.65	NA	NA	NA	NA	NA	NA	NA	NA	NA	NA	NA	NA
100650	Lukwa N, Sande S, Munosiyei P, Zimba M. Insecticide susceptibility tests conducted in Kamhororo, Masakadza and Chilonga villages in Zimbabwe during the 2011 malaria period. Journal of Entomological and Acarological Research. 2012;44(3):107-14.	journal article	NA	NA	NA	NA	NA	NA	Larval collection	NA	NA	NA	NR	2011	NR	2011	2012	Gambiae Complex	F0	WHO Bioassay 1998	15	100	15	100	NA	NA	15	100	15	100	15	100	Zimbabwe	point	Kamhororo	-17.85	28.6333	NA	NA	NA	NA	NA	NA	NA	NA	NA	NA	NA	NA
100651	Lukwa N, Sande S, Munosiyei P, Zimba M. Insecticide susceptibility tests conducted in Kamhororo, Masakadza and Chilonga villages in Zimbabwe during the 2011 malaria period. Journal of Entomological and Acarological Research. 2012;44(3):107-14.	journal article	NA	NA	NA	NA	NA	NA	Larval collection	NA	NA	NA	NR	2011	NR	2011	2012	Gambiae Complex	F0	WHO Bioassay 1998	15	100	15	98.5	NA	NA	15	100	15	100	15	100	Zimbabwe	point	Masakadza	-17.8167	28.6	NA	NA	NA	NA	NA	NA	NA	NA	NA	NA	NA	NA
100662	Namountougou M, Simard F, Baldet T, Diabate A, Ouedraogo JB, Martin T, et al. Multiple Insecticide Resistance in Anopheles gambiae s.l. Populations from Burkina Faso, West Africa. PLoS One. 2012;7(11).	journal article	Dabire KR, Diabate A, Namountougou M, Toe KH, Ouari A, Kengne P, et al. Distribution of pyrethroid and DDT resistance and the L1014F kdr mutation in Anopheles gambiae s.l. from Burkina Faso (West Africa). Trans Roy Soc Trop Med Hyg. 2009;103(11):1113-20.	journal article	NA	NA	NA	NA	Larval collection	NA	NA	NA	8	2010	9	2010	2012	Gambiae Complex	F0	WHO Bioassay 1998	100	22	100	19	NA	NA	NA	NA	NA	NA	NA	NA	Burkina Faso	point	Banfora	10.62	-4.75	NA	NA	NA	NA	NA	NA	NA	NA	NA	NA	NA	NA
100666	Namountougou M, Simard F, Baldet T, Diabate A, Ouedraogo JB, Martin T, et al. Multiple Insecticide Resistance in Anopheles gambiae s.l. Populations from Burkina Faso, West Africa. PLoS One. 2012;7(11).	journal article	Dabire KR, Diabate A, Namountougou M, Toe KH, Ouari A, Kengne P, et al. Distribution of pyrethroid and DDT resistance and the L1014F kdr mutation in Anopheles gambiae s.l. from Burkina Faso (West Africa). Trans Roy Soc Trop Med Hyg. 2009;103(11):1113-20.	journal article	NA	NA	NA	NA	Larval collection	NA	NA	NA	8	2010	9	2010	2012	Gambiae Complex	F0	WHO Bioassay 1998	100	62	100	24	NA	NA	NA	NA	NA	NA	NA	NA	Burkina Faso	point	Dedougou	12.4667	-3.45	NA	NA	NA	NA	NA	NA	NA	NA	NA	NA	NA	NA
100671	Namountougou M, Simard F, Baldet T, Diabate A, Ouedraogo JB, Martin T, et al. Multiple Insecticide Resistance in Anopheles gambiae s.l. Populations from Burkina Faso, West Africa. PLoS One. 2012;7(11).	journal article	NA	NA	NA	NA	NA	NA	Larval collection	NA	NA	NA	8	2010	9	2010	2012	Gambiae Complex	F0	WHO Bioassay 1998	100	79	100	44	NA	NA	NA	NA	NA	NA	NA	NA	Burkina Faso	point	Hounde	11.4894	-3.52191	NA	NA	NA	NA	NA	NA	NA	NA	NA	NA	NA	NA
100675	Namountougou M, Simard F, Baldet T, Diabate A, Ouedraogo JB, Martin T, et al. Multiple Insecticide Resistance in Anopheles gambiae s.l. Populations from Burkina Faso, West Africa. PLoS One. 2012;7(11).	journal article	Namountougou M, Diabate A, Etang J, Bass C, Sawadogo SP, Gnankinie O, et al. First report of the L1014S kdr mutation in wild populations of Anopheles gambiae M and S molecular forms in Burkina Faso (West Africa). Acta Trop. 2013;125(2):123-7.	journal article	NA	NA	NA	NA	Larval collection	NA	NA	NA	8	2010	9	2010	2012	Gambiae Complex	F0	WHO Bioassay 1998	100	50	100	32	NA	NA	NA	NA	NA	NA	NA	NA	Burkina Faso	point	Koupela	12.1794	-0.35167	NA	NA	NA	NA	NA	NA	NA	NA	NA	NA	NA	NA
100679	Namountougou M, Simard F, Baldet T, Diabate A, Ouedraogo JB, Martin T, et al. Multiple Insecticide Resistance in Anopheles gambiae s.l. Populations from Burkina Faso, West Africa. PLoS One. 2012;7(11).	journal article	NA	NA	NA	NA	NA	NA	Larval collection	NA	NA	NA	8	2010	9	2010	2012	Gambiae Complex	F0	WHO Bioassay 1998	100	58	100	34	NA	NA	NA	NA	NA	NA	NA	NA	Burkina Faso	point	Nouna	12.7333	-3.86687	NA	NA	NA	NA	NA	NA	NA	NA	NA	NA	NA	NA
100682	Namountougou M, Simard F, Baldet T, Diabate A, Ouedraogo JB, Martin T, et al. Multiple Insecticide Resistance in Anopheles gambiae s.l. Populations from Burkina Faso, West Africa. PLoS One. 2012;7(11).	journal article	Namountougou M, Diabate A, Etang J, Bass C, Sawadogo SP, Gnankinie O, et al. First report of the L1014S kdr mutation in wild populations of Anopheles gambiae M and S molecular forms in Burkina Faso (West Africa). Acta Trop. 2013;125(2):123-7.	journal article	NA	NA	NA	NA	Larval collection	NA	NA	NA	8	2010	9	2010	2012	Gambiae Complex	F0	WHO Bioassay 1998	100	82	100	40	NA	NA	NA	NA	NA	NA	NA	NA	Burkina Faso	point	Orodara	10.97	-4.91	NA	NA	NA	NA	NA	NA	NA	NA	NA	NA	NA	NA
100686	Namountougou M, Simard F, Baldet T, Diabate A, Ouedraogo JB, Martin T, et al. Multiple Insecticide Resistance in Anopheles gambiae s.l. Populations from Burkina Faso, West Africa. PLoS One. 2012;7(11).	journal article	NA	NA	NA	NA	NA	NA	Larval collection	NA	NA	NA	8	2010	9	2010	2012	Gambiae Complex	F0	WHO Bioassay 1998	100	84	100	82	NA	NA	NA	NA	NA	NA	NA	NA	Burkina Faso	point	Samblatoukoro	11.1833	-4.54985	NA	NA	NA	NA	NA	NA	NA	NA	NA	NA	NA	NA
100690	Namountougou M, Simard F, Baldet T, Diabate A, Ouedraogo JB, Martin T, et al. Multiple Insecticide Resistance in Anopheles gambiae s.l. Populations from Burkina Faso, West Africa. PLoS One. 2012;7(11).	journal article	Namountougou M, Diabate A, Etang J, Bass C, Sawadogo SP, Gnankinie O, et al. First report of the L1014S kdr mutation in wild populations of Anopheles gambiae M and S molecular forms in Burkina Faso (West Africa). Acta Trop. 2013;125(2):123-7.	journal article	NA	NA	NA	NA	Larval collection	NA	NA	NA	8	2010	9	2010	2012	Gambiae Complex	F0	WHO Bioassay 1998	100	80	100	75	NA	NA	NA	NA	NA	NA	NA	NA	Burkina Faso	point	Soumousso	11.0294	-4.04583	NA	NA	NA	NA	NA	NA	NA	NA	NA	NA	NA	NA
100695	Namountougou M, Simard F, Baldet T, Diabate A, Ouedraogo JB, Martin T, et al. Multiple Insecticide Resistance in Anopheles gambiae s.l. Populations from Burkina Faso, West Africa. PLoS One. 2012;7(11).	journal article	NA	NA	NA	NA	NA	NA	Larval collection	NA	NA	NA	8	2010	9	2010	2012	Gambiae Complex	F0	WHO Bioassay 1998	100	39	100	48	NA	NA	NA	NA	NA	NA	NA	NA	Burkina Faso	point	Tiefora	10.6245	-4.54019	NA	NA	NA	NA	NA	NA	NA	NA	NA	NA	NA	NA
100700	Namountougou M, Simard F, Baldet T, Diabate A, Ouedraogo JB, Martin T, et al. Multiple Insecticide Resistance in Anopheles gambiae s.l. Populations from Burkina Faso, West Africa. PLoS One. 2012;7(11).	journal article	Kwiatkowska RM, Platt N, Poupardin R, Irving H, Dabire RK, Mitchell S, et al. Dissecting the mechanisms responsible for the multiple insecticide resistance phenotype in Anopheles gambiae s.s., M form, from Vallee du Kou, Burkina Faso. Gene. 2013;519(1):98-106.	journal article	NA	NA	NA	NA	Larval collection	NA	NA	NA	8	2010	9	2010	2012	Gambiae Complex	F0	WHO Bioassay 1998	100	18	100	20	NA	NA	NA	NA	NA	NA	NA	NA	Burkina Faso	point	VK7	11.4015	-4.41939	NA	NA	NA	NA	NA	NA	NA	NA	NA	NA	NA	NA
100727	Wondji CS, Coleman M, Kleinschmidt I, Mzilahowa T, Irving H, Ndula M, et al. Impact of pyrethroid resistance on operational malaria control in Malawi. Proc Natl Acad Sci U S A. 2012;109(47):19063-70.	journal article	NA	NA	NA	NA	NA	NA	House resting indoors	NA	NA	NA	4	2009	4	2010	2012	Funestus Subgroup	F1	WHO Bioassay 1998	127	68.5	NA	NA	NA	NA	125	60	NA	NA	NA	NA	Malawi	point	Chinkole	-16.0791	34.8709	NA	NA	NA	NA	NA	NA	NA	NA	NA	NA	NA	NA
100731	Wondji CS, Coleman M, Kleinschmidt I, Mzilahowa T, Irving H, Ndula M, et al. Impact of pyrethroid resistance on operational malaria control in Malawi. Proc Natl Acad Sci U S A. 2012;109(47):19063-70.	journal article	NA	NA	NA	NA	NA	NA	House resting indoors	NA	NA	NA	4	2009	4	2010	2012	Funestus Subgroup	F1	WHO Bioassay 1998	82	51.2	46	67.4	NA	NA	140	34.3	NA	NA	NA	NA	Malawi	point	Kalungama	-12.736	34.2046	NA	NA	NA	NA	NA	NA	NA	NA	NA	NA	NA	NA
100735	Wondji CS, Coleman M, Kleinschmidt I, Mzilahowa T, Irving H, Ndula M, et al. Impact of pyrethroid resistance on operational malaria control in Malawi. Proc Natl Acad Sci U S A. 2012;109(47):19063-70.	journal article	NA	NA	NA	NA	NA	NA	House resting indoors	NA	NA	NA	4	2009	4	2010	2012	Funestus Subgroup	F1	WHO Bioassay 1998	132	39.4	155	75.5	NA	NA	156	35.3	NA	NA	NA	NA	Malawi	point	Mwazanduwa	-12.4445	34.0976	NA	NA	NA	NA	NA	NA	NA	NA	NA	NA	NA	NA
100740	Wondji CS, Coleman M, Kleinschmidt I, Mzilahowa T, Irving H, Ndula M, et al. Impact of pyrethroid resistance on operational malaria control in Malawi. Proc Natl Acad Sci U S A. 2012;109(47):19063-70.	journal article	NA	NA	NA	NA	NA	NA	House resting indoors	NA	NA	NA	4	2009	4	2010	2012	Gambiae Complex	F1	WHO Bioassay 1998	31	100	16	100	NA	NA	NA	NA	NA	NA	NA	NA	Malawi	point	Chinkole	-16.0791	34.8709	NA	NA	NA	NA	NA	NA	NA	NA	NA	NA	NA	NA
100747	Wondji CS, Coleman M, Kleinschmidt I, Mzilahowa T, Irving H, Ndula M, et al. Impact of pyrethroid resistance on operational malaria control in Malawi. Proc Natl Acad Sci U S A. 2012;109(47):19063-70.	journal article	Mzilahowa T, Ball AJ, Bass C, Morgan JC, Nyoni B, Steen K, et al. Reduced susceptibility to DDT in field populations of Anopheles quadriannulatus and Anopheles arabiensis in Malawi: evidence for larval selection. Med Vet Entomol. 2008;22(3):258-63.	journal article	NA	NA	NA	NA	House resting indoors	NA	NA	NA	4	2009	4	2010	2012	Gambiae Complex	F1	WHO Bioassay 1998	80	100	184	92.9	NA	NA	84	65.5	NA	NA	NA	NA	Malawi	point	Nkhwazi	-16.2928	34.9119	NA	NA	NA	NA	NA	NA	NA	NA	NA	NA	NA	NA
100871	Mathias DK, Ochomo E, Atieli F, Ombok M, Bayoh MN, Olang G, et al. Spatial and temporal variation in the kdr allele L1014S in Anopheles gambiae s.s. and phenotypic variability in susceptibility to insecticides in Western Kenya. Malar J. 2011;10.	journal article	NA	NA	NA	NA	NA	NA	Larval collection	NA	NA	NA	NR	2009	NR	2009	2011	Gambiae Complex	F0	WHO Bioassay 1998	88	89	148	84	NA	NA	NA	NA	NA	NA	NA	NA	Kenya	point	Bungoma	0.57068	34.5616	NA	NA	NA	NA	NA	NA	NA	NA	NA	NA	NA	NA
100872	Mathias DK, Ochomo E, Atieli F, Ombok M, Bayoh MN, Olang G, et al. Spatial and temporal variation in the kdr allele L1014S in Anopheles gambiae s.s. and phenotypic variability in susceptibility to insecticides in Western Kenya. Malar J. 2011;10.	journal article	NA	NA	NA	NA	NA	NA	Larval collection	NA	NA	NA	NR	2009	NR	2009	2011	Gambiae Complex	F0	WHO Bioassay 1998	249	78	347	54	NA	NA	NA	NA	NA	NA	NA	NA	Kenya	point	Busia	0.46129	34.1082	NA	NA	NA	NA	NA	NA	NA	NA	NA	NA	NA	NA
100873	Mathias DK, Ochomo E, Atieli F, Ombok M, Bayoh MN, Olang G, et al. Spatial and temporal variation in the kdr allele L1014S in Anopheles gambiae s.s. and phenotypic variability in susceptibility to insecticides in Western Kenya. Malar J. 2011;10.	journal article	Fornadel C, President's Malaria Initiative (2016) personal communication	personal comm.	NA	NA	NA	NA	Larval collection	NA	NA	NA	NR	2009	NR	2009	2011	Gambiae Complex	F0	WHO Bioassay 1998	342	87	225	85	NA	NA	NA	NA	NA	NA	NA	NA	Kenya	point	Kakamega	0.28285	34.7519	NA	NA	NA	NA	NA	NA	NA	NA	NA	NA	NA	NA
100874	Mathias DK, Ochomo E, Atieli F, Ombok M, Bayoh MN, Olang G, et al. Spatial and temporal variation in the kdr allele L1014S in Anopheles gambiae s.s. and phenotypic variability in susceptibility to insecticides in Western Kenya. Malar J. 2011;10.	journal article	NA	NA	NA	NA	NA	NA	Larval collection	NA	NA	NA	NR	2009	NR	2009	2011	Gambiae Complex	F0	WHO Bioassay 1998	22	91	231	84	NA	NA	NA	NA	NA	NA	NA	NA	Kenya	point	Kisian	-0.07433	34.6657	NA	NA	NA	NA	NA	NA	NA	NA	NA	NA	NA	NA
100875	Mathias DK, Ochomo E, Atieli F, Ombok M, Bayoh MN, Olang G, et al. Spatial and temporal variation in the kdr allele L1014S in Anopheles gambiae s.s. and phenotypic variability in susceptibility to insecticides in Western Kenya. Malar J. 2011;10.	journal article	Fornadel C, President's Malaria Initiative (2016) personal communication	personal comm.	NA	NA	NA	NA	Larval collection	NA	NA	NA	NR	2009	NR	2009	2011	Gambiae Complex	F0	WHO Bioassay 1998	774	89	627	68	NA	NA	NA	NA	NA	NA	NA	NA	Kenya	point	Malaba	0.63526	34.2751	NA	NA	NA	NA	NA	NA	NA	NA	NA	NA	NA	NA
100896	Mathias DK, Ochomo E, Atieli F, Ombok M, Bayoh MN, Olang G, et al. Spatial and temporal variation in the kdr allele L1014S in Anopheles gambiae s.s. and phenotypic variability in susceptibility to insecticides in Western Kenya. Malar J. 2011;10.	journal article	NA	NA	NA	NA	NA	NA	Larval collection	NA	NA	NA	NR	2010	NR	2010	2011	Gambiae Complex	F0	WHO Bioassay 1998	29	83	64	97	NA	NA	NA	NA	NA	NA	NA	NA	Kenya	point	Asembo	-0.18303	34.3838	NA	NA	NA	NA	NA	NA	NA	NA	NA	NA	NA	NA
100897	Mathias DK, Ochomo E, Atieli F, Ombok M, Bayoh MN, Olang G, et al. Spatial and temporal variation in the kdr allele L1014S in Anopheles gambiae s.s. and phenotypic variability in susceptibility to insecticides in Western Kenya. Malar J. 2011;10.	journal article	NA	NA	NA	NA	NA	NA	Larval collection	NA	NA	NA	NR	2010	NR	2010	2011	Gambiae Complex	F0	WHO Bioassay 1998	25	100	21	100	NA	NA	NA	NA	NA	NA	NA	NA	Kenya	point	Budalangi	0.13767	34.0261	NA	NA	NA	NA	NA	NA	NA	NA	NA	NA	NA	NA
100899	Mathias DK, Ochomo E, Atieli F, Ombok M, Bayoh MN, Olang G, et al. Spatial and temporal variation in the kdr allele L1014S in Anopheles gambiae s.s. and phenotypic variability in susceptibility to insecticides in Western Kenya. Malar J. 2011;10.	journal article	Fornadel C, President's Malaria Initiative (2016) personal communication	personal comm.	NA	NA	NA	NA	Larval collection	NA	NA	NA	NR	2009	NR	2010	2011	Gambiae Complex	F0	WHO Bioassay 1998	15	100	11	82	NA	NA	NA	NA	NA	NA	NA	NA	Kenya	point	Kakamega	0.28285	34.7519	NA	NA	NA	NA	NA	NA	NA	NA	NA	NA	NA	NA
100900	Mathias DK, Ochomo E, Atieli F, Ombok M, Bayoh MN, Olang G, et al. Spatial and temporal variation in the kdr allele L1014S in Anopheles gambiae s.s. and phenotypic variability in susceptibility to insecticides in Western Kenya. Malar J. 2011;10.	journal article	NA	NA	NA	NA	NA	NA	Larval collection	NA	NA	NA	NR	2009	NR	2010	2011	Gambiae Complex	F0	WHO Bioassay 1998	70	94	63	87	NA	NA	NA	NA	NA	NA	NA	NA	Kenya	point	Kisian	-0.07433	34.6657	NA	NA	NA	NA	NA	NA	NA	NA	NA	NA	NA	NA
100969	Kamau L, Agai D, Matoke D, Wachira L, Gikandi G, Vulule JM. Status of insecticide susceptibility in Anopheles gambiae sensu lato and Anopheles funestus mosquitoes from Western Kenya. J Insect Sci. 2008;8.	journal article	NA	NA	NA	NA	NA	NA	House resting indoors	NA	NA	NA	2	2005	6	2005	2008	Funestus Subgroup	F1	WHO Bioassay 1981	NA	NA	149	100	NA	NA	104	100	NA	NA	NA	NA	Kenya	point	Ahero	-0.16667	34.9198	NA	NA	NA	NA	NA	NA	NA	NA	NA	NA	NA	NA
100974	Kamau L, Agai D, Matoke D, Wachira L, Gikandi G, Vulule JM. Status of insecticide susceptibility in Anopheles gambiae sensu lato and Anopheles funestus mosquitoes from Western Kenya. J Insect Sci. 2008;8.	journal article	NA	NA	NA	NA	NA	NA	House resting indoors	NA	NA	NA	9	2005	4	2006	2008	Gambiae Complex	F1	WHO Bioassay 1981	NA	NA	132	100	NA	NA	114	98.7	NA	NA	NA	NA	Kenya	point	Rota	-0.13304	34.5999	NA	NA	NA	NA	NA	NA	NA	NA	NA	NA	NA	NA
100979	Kamau L, Agai D, Matoke D, Wachira L, Gikandi G, Vulule JM. Status of insecticide susceptibility in Anopheles gambiae sensu lato and Anopheles funestus mosquitoes from Western Kenya. J Insect Sci. 2008;8.	journal article	NA	NA	NA	NA	NA	NA	House resting indoors	NA	NA	NA	7	2005	9	2005	2008	Funestus Subgroup	F1	WHO Bioassay 1981	NA	NA	110	99.34	NA	NA	100	100	NA	NA	NA	NA	Kenya	point	Rota	-0.13304	34.5999	NA	NA	NA	NA	NA	NA	NA	NA	NA	NA	NA	NA
100988	Kamau L, Vulule JM. Status of insecticide susceptibility in Anopheles arabiensis from Mwea rice irrigation scheme, Central Kenya. Malar J. 2006;5.	journal article	NA	NA	NA	NA	NA	NA	House resting indoors	NA	NA	NA	8	2004	5	2005	2006	Gambiae Complex	F1	WHO Bioassay 1981	NA	NA	525	99.61	NA	NA	821	100	NA	NA	NA	NA	Kenya	point	Mwea	-1.11667	37.5833	NA	NA	NA	NA	NA	NA	NA	NA	NA	NA	NA	NA
101044	Kawada H, Dida GO, Sonye G, Njenga SM, Mwandawiro C, Minakawa N. Reconsideration of Anopheles rivulorum as a vector of Plasmodium falciparum in Western Kenya: some evidence from biting time, blood preference, sporozoite positive rate, and pyrethroid resistance. Parasites Vectors. 2012;5.	journal article	Kawada, H. (2013) personal communication	personal comm.	Kawada H, Dida GO, Ohashi K, Komagata O, Kasai S, Tomita T, et al. Multimodal Pyrethroid Resistance in Malaria Vectors, Anopheles gambiae s.s., Anopheles arabiensis, and Anopheles funestus s.s. in Western Kenya. PLoS One. 2011;6(8).	journal article	NA	NA	House resting indoors	NA	NA	NA	2	2012	3	2012	2012	Funestus Subgroup	F1	WHO Bioassay 1998	22	36.4	19	36.8	NA	NA	NA	NA	NA	NA	NA	NA	Kenya	multiple-points	Nyandago	-0.47647	34.3179	NA	NA	Nyaroya	-0.488054	34.3131	Akuot	-0.456183	34.3716	Alara	-0.485678	34.3336	Alero
101053	Chouaibou MS, Chabi J, Bingham GV, Knox TB, N'Dri L, Kesse NB, et al. Increase in susceptibility to insecticides with aging of wild Anopheles gambiae mosquitoes from Cote d'Ivoire. BMC Infect Dis. 2012;12.	journal article	Chouaibou, M. (2013) personal communication	personal comm.	NA	NA	NA	NA	Larval collection	NA	NA	NA	4	2010	4	2010	2012	Gambiae Complex	F0	WHO Bioassay 1998	82	14.63	77	3.9	NA	NA	NA	NA	NA	NA	NA	NA	Côte d’Ivoire	point	Tiassale	5.89086	-4.83036	NA	NA	NA	NA	NA	NA	NA	NA	NA	NA	NA	NA
101070	Edi CVA, Koudou BG, Jones CM, Weetman D, Ranson H. Multiple-Insecticide Resistance in Anopheles gambiae Mosquitoes, Southern Cote d'Ivoire. Emerg Infect Dis. 2012;18(9):1508-11.	journal article	NA	NA	NA	NA	NA	NA	Larval collection	NA	NA	NA	5	2011	9	2011	2012	Gambiae Complex	F0	WHO Bioassay 1998	282	31.91	288	23.96	NA	NA	NA	NA	NA	NA	NA	NA	Côte d’Ivoire	point	Tiassale	5.87972	-4.83	NA	NA	NA	NA	NA	NA	NA	NA	NA	NA	NA	NA
101120	Seidahmed OME, Abdelmajed MA, Mustafa MS, Mnzava AP. Insecticide susceptibility status of the malaria vector Anopheles arabiensis in Khartoum city, Sudan: differences between urban and periurban areas. Eastern Mediterranean Health Journal. 2012;18(7):769-76.	journal article	NA	NA	NA	NA	NA	NA	Larval collection	NA	NA	NA	9	2007	11	2007	2012	Gambiae Complex	F1	WHO Bioassay 1998	200	100	200	100	NA	NA	200	99	NA	NA	NA	NA	Sudan	point	Abu'siid	15.9833	32.75	NA	NA	NA	NA	NA	NA	NA	NA	NA	NA	NA	NA
101121	Seidahmed OME, Abdelmajed MA, Mustafa MS, Mnzava AP. Insecticide susceptibility status of the malaria vector Anopheles arabiensis in Khartoum city, Sudan: differences between urban and periurban areas. Eastern Mediterranean Health Journal. 2012;18(7):769-76.	journal article	NA	NA	NA	NA	NA	NA	Larval collection	NA	NA	NA	9	2007	11	2007	2012	Gambiae Complex	F1	WHO Bioassay 1998	200	100	200	98.4	NA	NA	200	98.8	NA	NA	NA	NA	Sudan	point	Arkewit	15.7949	32.8985	NA	NA	NA	NA	NA	NA	NA	NA	NA	NA	NA	NA
101122	Seidahmed OME, Abdelmajed MA, Mustafa MS, Mnzava AP. Insecticide susceptibility status of the malaria vector Anopheles arabiensis in Khartoum city, Sudan: differences between urban and periurban areas. Eastern Mediterranean Health Journal. 2012;18(7):769-76.	journal article	NA	NA	NA	NA	NA	NA	Larval collection	NA	NA	NA	9	2007	11	2007	2012	Gambiae Complex	F1	WHO Bioassay 1998	200	100	200	99.5	NA	NA	200	99.5	NA	NA	NA	NA	Sudan	point	Soba West	15.5027	32.6451	NA	NA	NA	NA	NA	NA	NA	NA	NA	NA	NA	NA
101123	Seidahmed OME, Abdelmajed MA, Mustafa MS, Mnzava AP. Insecticide susceptibility status of the malaria vector Anopheles arabiensis in Khartoum city, Sudan: differences between urban and periurban areas. Eastern Mediterranean Health Journal. 2012;18(7):769-76.	journal article	NA	NA	NA	NA	NA	NA	Larval collection	NA	NA	NA	9	2007	11	2007	2012	Gambiae Complex	F1	WHO Bioassay 1998	205	99.5	200	96	NA	NA	195	98.9	NA	NA	NA	NA	Sudan	point	Elmaygoma	15.65	32.65	NA	NA	NA	NA	NA	NA	NA	NA	NA	NA	NA	NA
101124	Seidahmed OME, Abdelmajed MA, Mustafa MS, Mnzava AP. Insecticide susceptibility status of the malaria vector Anopheles arabiensis in Khartoum city, Sudan: differences between urban and periurban areas. Eastern Mediterranean Health Journal. 2012;18(7):769-76.	journal article	NA	NA	NA	NA	NA	NA	Larval collection	NA	NA	NA	9	2007	11	2007	2012	Gambiae Complex	F1	WHO Bioassay 1998	200	99.5	200	95.9	NA	NA	200	99.5	NA	NA	NA	NA	Sudan	point	Eltamanyat	15.99	32.56	NA	NA	NA	NA	NA	NA	NA	NA	NA	NA	NA	NA
101125	Seidahmed OME, Abdelmajed MA, Mustafa MS, Mnzava AP. Insecticide susceptibility status of the malaria vector Anopheles arabiensis in Khartoum city, Sudan: differences between urban and periurban areas. Eastern Mediterranean Health Journal. 2012;18(7):769-76.	journal article	NA	NA	NA	NA	NA	NA	Larval collection	NA	NA	NA	9	2007	11	2007	2012	Gambiae Complex	F1	WHO Bioassay 1998	200	100	200	98	NA	NA	200	100	NA	NA	NA	NA	Sudan	point	Esalamania West	15.6	32.75	NA	NA	NA	NA	NA	NA	NA	NA	NA	NA	NA	NA
101170	Kabula B, Tungu P, Matowo J, Kitau J, Mweya C, Emidi B, et al. Susceptibility status of malaria vectors to insecticides commonly used for malaria control in Tanzania. Trop Med Int Health. 2012;17(6):742-50.	journal article	Kabula, B. (2014) personal communication	personal comm.	NA	NA	NA	NA	House resting indoors	NA	NA	NA	4	2009	5	2010	2012	Gambiae Complex	F0	WHO Bioassay 1998	80	100	75	100	NA	NA	76	100	NA	NA	NA	NA	Tanzania, United Republic of	polygon	Tabora district	NA	NA	2	48497	NA	NA	NA	NA	NA	NA	NA	NA	NA	NA
101171	Kabula B, Tungu P, Matowo J, Kitau J, Mweya C, Emidi B, et al. Susceptibility status of malaria vectors to insecticides commonly used for malaria control in Tanzania. Trop Med Int Health. 2012;17(6):742-50.	journal article	Kabula, B. (2014) personal communication	personal comm.	NA	NA	NA	NA	House resting indoors	NA	NA	NA	4	2009	5	2010	2012	Gambiae Complex	F0	WHO Bioassay 1998	200	98	200	98	NA	NA	200	98	NA	NA	NA	NA	Tanzania, United Republic of	polygon	Babati district	NA	NA	2	48425	NA	NA	NA	NA	NA	NA	NA	NA	NA	NA
101172	Kabula B, Tungu P, Matowo J, Kitau J, Mweya C, Emidi B, et al. Susceptibility status of malaria vectors to insecticides commonly used for malaria control in Tanzania. Trop Med Int Health. 2012;17(6):742-50.	journal article	Kabula, B. (2014) personal communication	personal comm.	NA	NA	NA	NA	House resting indoors	NA	NA	NA	4	2009	5	2010	2012	Gambiae Complex	F0	WHO Bioassay 1998	150	96.7	150	92.7	NA	NA	150	87.3	NA	NA	NA	NA	Tanzania, United Republic of	polygon	Arumeru district	NA	NA	2	48383	NA	NA	NA	NA	NA	NA	NA	NA	NA	NA
101173	Kabula B, Tungu P, Matowo J, Kitau J, Mweya C, Emidi B, et al. Susceptibility status of malaria vectors to insecticides commonly used for malaria control in Tanzania. Trop Med Int Health. 2012;17(6):742-50.	journal article	Kabula, B. (2014) personal communication	personal comm.	NA	NA	NA	NA	House resting indoors	NA	NA	NA	4	2009	5	2010	2012	Gambiae Complex	F0	WHO Bioassay 1998	80	100	81	100	NA	NA	88	90	NA	NA	NA	NA	Tanzania, United Republic of	polygon	Kyela district	NA	NA	2	48437	NA	NA	NA	NA	NA	NA	NA	NA	NA	NA
101174	Kabula B, Tungu P, Matowo J, Kitau J, Mweya C, Emidi B, et al. Susceptibility status of malaria vectors to insecticides commonly used for malaria control in Tanzania. Trop Med Int Health. 2012;17(6):742-50.	journal article	Kabula, B. (2014) personal communication	personal comm.	NA	NA	NA	NA	House resting indoors	NA	NA	NA	4	2009	5	2010	2012	Gambiae Complex	F0	WHO Bioassay 1998	180	90.1	180	96	NA	NA	180	93.9	NA	NA	NA	NA	Tanzania, United Republic of	polygon	Kilombero district	NA	NA	2	48443	NA	NA	NA	NA	NA	NA	NA	NA	NA	NA
101175	Kabula B, Tungu P, Matowo J, Kitau J, Mweya C, Emidi B, et al. Susceptibility status of malaria vectors to insecticides commonly used for malaria control in Tanzania. Trop Med Int Health. 2012;17(6):742-50.	journal article	Kabula, B. (2014) personal communication	personal comm.	NA	NA	NA	NA	House resting indoors	NA	NA	NA	4	2009	5	2010	2012	Gambiae Complex	F0	WHO Bioassay 1998	180	94.6	160	91.45	NA	NA	160	88	NA	NA	NA	NA	Tanzania, United Republic of	polygon	Mvomero district	NA	NA	2	48447	NA	NA	NA	NA	NA	NA	NA	NA	NA	NA
101176	Kabula B, Tungu P, Matowo J, Kitau J, Mweya C, Emidi B, et al. Susceptibility status of malaria vectors to insecticides commonly used for malaria control in Tanzania. Trop Med Int Health. 2012;17(6):742-50.	journal article	Kabula, B. (2014) personal communication	personal comm.	NA	NA	NA	NA	House resting indoors	NA	NA	NA	4	2009	5	2010	2012	Gambiae Complex	F0	WHO Bioassay 1998	60	88.3	64	92	NA	NA	94	93.8	NA	NA	NA	NA	Tanzania, United Republic of	polygon	Ilala district	NA	NA	2	48388	NA	NA	NA	NA	NA	NA	NA	NA	NA	NA
101177	Kabula B, Tungu P, Matowo J, Kitau J, Mweya C, Emidi B, et al. Susceptibility status of malaria vectors to insecticides commonly used for malaria control in Tanzania. Trop Med Int Health. 2012;17(6):742-50.	journal article	Kabula, B. (2014) personal communication	personal comm.	NA	NA	NA	NA	House resting indoors	NA	NA	NA	4	2009	5	2010	2012	Gambiae Complex	F0	WHO Bioassay 1998	80	100	100	100	NA	NA	80	94.7	NA	NA	NA	NA	Tanzania, United Republic of	polygon	Muheza district	NA	NA	2	48504	NA	NA	NA	NA	NA	NA	NA	NA	NA	NA
101178	Kabula B, Tungu P, Matowo J, Kitau J, Mweya C, Emidi B, et al. Susceptibility status of malaria vectors to insecticides commonly used for malaria control in Tanzania. Trop Med Int Health. 2012;17(6):742-50.	journal article	Kabula, B. (2014) personal communication	personal comm.	NA	NA	NA	NA	House resting indoors	NA	NA	NA	4	2009	5	2010	2012	Gambiae Complex	F0	WHO Bioassay 1998	482	93.8	555	77.1	NA	NA	515	72.8	NA	NA	NA	NA	Tanzania, United Republic of	polygon	Moshi Rural district	NA	NA	2	48414	NA	NA	NA	NA	NA	NA	NA	NA	NA	NA
101179	Kabula B, Tungu P, Matowo J, Kitau J, Mweya C, Emidi B, et al. Susceptibility status of malaria vectors to insecticides commonly used for malaria control in Tanzania. Trop Med Int Health. 2012;17(6):742-50.	journal article	Kabula, B. (2014) personal communication	personal comm.	NA	NA	NA	NA	House resting indoors	NA	NA	NA	4	2009	5	2010	2012	Gambiae Complex	F0	WHO Bioassay 1998	100	100	100	100	NA	NA	100	100	NA	NA	NA	NA	Tanzania, United Republic of	polygon	Lushoto district	NA	NA	2	48503	NA	NA	NA	NA	NA	NA	NA	NA	NA	NA
101180	Kabula B, Tungu P, Matowo J, Kitau J, Mweya C, Emidi B, et al. Susceptibility status of malaria vectors to insecticides commonly used for malaria control in Tanzania. Trop Med Int Health. 2012;17(6):742-50.	journal article	Kabula, B. (2014) personal communication	personal comm.	NA	NA	NA	NA	House resting indoors	NA	NA	NA	4	2009	5	2010	2012	Gambiae Complex	F0	WHO Bioassay 1998	100	100	100	100	NA	NA	100	100	NA	NA	NA	NA	Tanzania, United Republic of	polygon	Muleba district	NA	NA	2	48407	NA	NA	NA	NA	NA	NA	NA	NA	NA	NA
101188	Kabula B, Tungu P, Matowo J, Kitau J, Mweya C, Emidi B, et al. Susceptibility status of malaria vectors to insecticides commonly used for malaria control in Tanzania. Trop Med Int Health. 2012;17(6):742-50.	journal article	Kabula, B. (2014) personal communication	personal comm.	NA	NA	NA	NA	House resting indoors	NA	NA	NA	4	2009	5	2010	2012	Gambiae Complex	F0	WHO Bioassay 1998	NA	NA	80	91.5	NA	NA	80	83.8	NA	NA	NA	NA	Tanzania, United Republic of	polygon	Handeni district	NA	NA	2	48500	NA	NA	NA	NA	NA	NA	NA	NA	NA	NA
101247	Badolo A, Traore A, Jones CM, Sanou A, Flood L, Guelbeogo WM, et al. Three years of insecticide resistance monitoring in Anopheles gambiae in Burkina Faso: resistance on the rise? Malar J. 2012;11.	journal article	NA	NA	NA	NA	NA	NA	Larval collection	NA	NA	NA	7	2009	7	2009	2012	Gambiae Complex	F0	WHO Bioassay (version unknown)	100	93	100	90	NA	NA	NA	NA	NA	NA	NA	NA	Burkina Faso	point	Goundry	12.5	-1.33333	NA	NA	NA	NA	NA	NA	NA	NA	NA	NA	NA	NA
101248	Badolo A, Traore A, Jones CM, Sanou A, Flood L, Guelbeogo WM, et al. Three years of insecticide resistance monitoring in Anopheles gambiae in Burkina Faso: resistance on the rise? Malar J. 2012;11.	journal article	NA	NA	NA	NA	NA	NA	Larval collection	NA	NA	NA	10	2009	10	2009	2012	Gambiae Complex	F0	WHO Bioassay (version unknown)	100	95	100	91	NA	NA	NA	NA	NA	NA	NA	NA	Burkina Faso	point	Goundry	12.5	-1.33333	NA	NA	NA	NA	NA	NA	NA	NA	NA	NA	NA	NA
101257	Badolo A, Traore A, Jones CM, Sanou A, Flood L, Guelbeogo WM, et al. Three years of insecticide resistance monitoring in Anopheles gambiae in Burkina Faso: resistance on the rise? Malar J. 2012;11.	journal article	NA	NA	NA	NA	NA	NA	Larval collection	NA	NA	NA	7	2010	7	2010	2012	Gambiae Complex	F0	WHO Bioassay (version unknown)	100	86	100	69	NA	NA	NA	NA	NA	NA	NA	NA	Burkina Faso	point	Goundry	12.5	-1.33333	NA	NA	NA	NA	NA	NA	NA	NA	NA	NA	NA	NA
101258	Badolo A, Traore A, Jones CM, Sanou A, Flood L, Guelbeogo WM, et al. Three years of insecticide resistance monitoring in Anopheles gambiae in Burkina Faso: resistance on the rise? Malar J. 2012;11.	journal article	NA	NA	NA	NA	NA	NA	Larval collection	NA	NA	NA	10	2010	10	2010	2012	Gambiae Complex	F0	WHO Bioassay (version unknown)	100	83	100	68	NA	NA	NA	NA	NA	NA	NA	NA	Burkina Faso	point	Goundry	12.5	-1.33333	NA	NA	NA	NA	NA	NA	NA	NA	NA	NA	NA	NA
101267	Badolo A, Traore A, Jones CM, Sanou A, Flood L, Guelbeogo WM, et al. Three years of insecticide resistance monitoring in Anopheles gambiae in Burkina Faso: resistance on the rise? Malar J. 2012;11.	journal article	NA	NA	NA	NA	NA	NA	Larval collection	NA	NA	NA	7	2009	7	2009	2012	Gambiae Complex	F0	WHO Bioassay (version unknown)	100	90	100	65	NA	NA	NA	NA	NA	NA	NA	NA	Burkina Faso	point	Koupela	12.1667	-0.35	NA	NA	NA	NA	NA	NA	NA	NA	NA	NA	NA	NA
101268	Badolo A, Traore A, Jones CM, Sanou A, Flood L, Guelbeogo WM, et al. Three years of insecticide resistance monitoring in Anopheles gambiae in Burkina Faso: resistance on the rise? Malar J. 2012;11.	journal article	NA	NA	NA	NA	NA	NA	Larval collection	NA	NA	NA	10	2009	10	2009	2012	Gambiae Complex	F0	WHO Bioassay (version unknown)	100	99	100	90	NA	NA	NA	NA	NA	NA	NA	NA	Burkina Faso	point	Koupela	12.1667	-0.35	NA	NA	NA	NA	NA	NA	NA	NA	NA	NA	NA	NA
101277	Badolo A, Traore A, Jones CM, Sanou A, Flood L, Guelbeogo WM, et al. Three years of insecticide resistance monitoring in Anopheles gambiae in Burkina Faso: resistance on the rise? Malar J. 2012;11.	journal article	NA	NA	NA	NA	NA	NA	Larval collection	NA	NA	NA	7	2010	7	2010	2012	Gambiae Complex	F0	WHO Bioassay (version unknown)	100	78	100	60	NA	NA	NA	NA	NA	NA	NA	NA	Burkina Faso	point	Koupela	12.1667	-0.35	NA	NA	NA	NA	NA	NA	NA	NA	NA	NA	NA	NA
101278	Badolo A, Traore A, Jones CM, Sanou A, Flood L, Guelbeogo WM, et al. Three years of insecticide resistance monitoring in Anopheles gambiae in Burkina Faso: resistance on the rise? Malar J. 2012;11.	journal article	NA	NA	NA	NA	NA	NA	Larval collection	NA	NA	NA	10	2010	10	2010	2012	Gambiae Complex	F0	WHO Bioassay (version unknown)	100	81	100	56	NA	NA	NA	NA	NA	NA	NA	NA	Burkina Faso	point	Koupela	12.1667	-0.35	NA	NA	NA	NA	NA	NA	NA	NA	NA	NA	NA	NA
101287	Badolo A, Traore A, Jones CM, Sanou A, Flood L, Guelbeogo WM, et al. Three years of insecticide resistance monitoring in Anopheles gambiae in Burkina Faso: resistance on the rise? Malar J. 2012;11.	journal article	NA	NA	NA	NA	NA	NA	Larval collection	NA	NA	NA	7	2009	7	2009	2012	Gambiae Complex	F0	WHO Bioassay (version unknown)	100	78	100	41	NA	NA	NA	NA	NA	NA	NA	NA	Burkina Faso	point	Kuinima	11.15	-4.28333	NA	NA	NA	NA	NA	NA	NA	NA	NA	NA	NA	NA
101288	Badolo A, Traore A, Jones CM, Sanou A, Flood L, Guelbeogo WM, et al. Three years of insecticide resistance monitoring in Anopheles gambiae in Burkina Faso: resistance on the rise? Malar J. 2012;11.	journal article	NA	NA	NA	NA	NA	NA	Larval collection	NA	NA	NA	10	2009	10	2009	2012	Gambiae Complex	F0	WHO Bioassay (version unknown)	100	84	100	83	NA	NA	NA	NA	NA	NA	NA	NA	Burkina Faso	point	Kuinima	11.15	-4.28333	NA	NA	NA	NA	NA	NA	NA	NA	NA	NA	NA	NA
101297	Badolo A, Traore A, Jones CM, Sanou A, Flood L, Guelbeogo WM, et al. Three years of insecticide resistance monitoring in Anopheles gambiae in Burkina Faso: resistance on the rise? Malar J. 2012;11.	journal article	NA	NA	NA	NA	NA	NA	Larval collection	NA	NA	NA	7	2010	7	2010	2012	Gambiae Complex	F0	WHO Bioassay (version unknown)	100	85	100	54	NA	NA	NA	NA	NA	NA	NA	NA	Burkina Faso	point	Kuinima	11.15	-4.28333	NA	NA	NA	NA	NA	NA	NA	NA	NA	NA	NA	NA
101298	Badolo A, Traore A, Jones CM, Sanou A, Flood L, Guelbeogo WM, et al. Three years of insecticide resistance monitoring in Anopheles gambiae in Burkina Faso: resistance on the rise? Malar J. 2012;11.	journal article	NA	NA	NA	NA	NA	NA	Larval collection	NA	NA	NA	10	2010	10	2010	2012	Gambiae Complex	F0	WHO Bioassay (version unknown)	100	85	100	55	NA	NA	NA	NA	NA	NA	NA	NA	Burkina Faso	point	Kuinima	11.15	-4.28333	NA	NA	NA	NA	NA	NA	NA	NA	NA	NA	NA	NA
101307	Badolo A, Traore A, Jones CM, Sanou A, Flood L, Guelbeogo WM, et al. Three years of insecticide resistance monitoring in Anopheles gambiae in Burkina Faso: resistance on the rise? Malar J. 2012;11.	journal article	NA	NA	NA	NA	NA	NA	Larval collection	NA	NA	NA	7	2009	7	2009	2012	Gambiae Complex	F0	WHO Bioassay (version unknown)	100	92	100	32	NA	NA	NA	NA	NA	NA	NA	NA	Burkina Faso	point	Soumousso	11	-4.04583	NA	NA	NA	NA	NA	NA	NA	NA	NA	NA	NA	NA
101308	Badolo A, Traore A, Jones CM, Sanou A, Flood L, Guelbeogo WM, et al. Three years of insecticide resistance monitoring in Anopheles gambiae in Burkina Faso: resistance on the rise? Malar J. 2012;11.	journal article	NA	NA	NA	NA	NA	NA	Larval collection	NA	NA	NA	10	2009	10	2009	2012	Gambiae Complex	F0	WHO Bioassay (version unknown)	100	91	100	88	NA	NA	NA	NA	NA	NA	NA	NA	Burkina Faso	point	Soumousso	11	-4.04583	NA	NA	NA	NA	NA	NA	NA	NA	NA	NA	NA	NA
101317	Badolo A, Traore A, Jones CM, Sanou A, Flood L, Guelbeogo WM, et al. Three years of insecticide resistance monitoring in Anopheles gambiae in Burkina Faso: resistance on the rise? Malar J. 2012;11.	journal article	NA	NA	NA	NA	NA	NA	Larval collection	NA	NA	NA	7	2010	7	2010	2012	Gambiae Complex	F0	WHO Bioassay (version unknown)	100	83	100	55	NA	NA	NA	NA	NA	NA	NA	NA	Burkina Faso	point	Soumousso	11	-4.04583	NA	NA	NA	NA	NA	NA	NA	NA	NA	NA	NA	NA
101318	Badolo A, Traore A, Jones CM, Sanou A, Flood L, Guelbeogo WM, et al. Three years of insecticide resistance monitoring in Anopheles gambiae in Burkina Faso: resistance on the rise? Malar J. 2012;11.	journal article	NA	NA	NA	NA	NA	NA	Larval collection	NA	NA	NA	10	2010	10	2010	2012	Gambiae Complex	F0	WHO Bioassay (version unknown)	100	63	100	50	NA	NA	NA	NA	NA	NA	NA	NA	Burkina Faso	point	Soumousso	11	-4.04583	NA	NA	NA	NA	NA	NA	NA	NA	NA	NA	NA	NA
101400	Dabire RK, Namountougou M, Sawadogo SP, Yaro LB, Toe HK, Ouari A, et al. Population dynamics of Anopheles gambiae s.l. in Bobo-Dioulasso city: bionomics, infection rate and susceptibility to insecticides. Parasites Vectors. 2012;5.	journal article	NA	NA	NA	NA	NA	NA	Larval collection	House resting indoors	NA	NA	8	2008	8	2008	2012	Gambiae Complex	F0	WHO Bioassay 1998	101	94	109	85.3	NA	NA	NA	NA	NA	NA	NA	NA	Burkina Faso	point	Kodeni	11.1667	-4.24997	NA	NA	NA	NA	NA	NA	NA	NA	NA	NA	NA	NA
101401	Dabire RK, Namountougou M, Sawadogo SP, Yaro LB, Toe HK, Ouari A, et al. Population dynamics of Anopheles gambiae s.l. in Bobo-Dioulasso city: bionomics, infection rate and susceptibility to insecticides. Parasites Vectors. 2012;5.	journal article	NA	NA	NA	NA	NA	NA	Larval collection	House resting indoors	NA	NA	11	2008	11	2008	2012	Gambiae Complex	F0	WHO Bioassay 1998	98	73.4	102	40.1	NA	NA	NA	NA	NA	NA	NA	NA	Burkina Faso	point	Kodeni	11.1667	-4.24997	NA	NA	NA	NA	NA	NA	NA	NA	NA	NA	NA	NA
101408	Dabire RK, Namountougou M, Sawadogo SP, Yaro LB, Toe HK, Ouari A, et al. Population dynamics of Anopheles gambiae s.l. in Bobo-Dioulasso city: bionomics, infection rate and susceptibility to insecticides. Parasites Vectors. 2012;5.	journal article	NA	NA	NA	NA	NA	NA	Larval collection	House resting indoors	NA	NA	8	2008	8	2008	2012	Gambiae Complex	F0	WHO Bioassay 1998	100	94	95	68.4	NA	NA	NA	NA	NA	NA	NA	NA	Burkina Faso	point	Dioulassoba	11.1783	-4.29306	NA	NA	NA	NA	NA	NA	NA	NA	NA	NA	NA	NA
101409	Dabire RK, Namountougou M, Sawadogo SP, Yaro LB, Toe HK, Ouari A, et al. Population dynamics of Anopheles gambiae s.l. in Bobo-Dioulasso city: bionomics, infection rate and susceptibility to insecticides. Parasites Vectors. 2012;5.	journal article	NA	NA	NA	NA	NA	NA	Larval collection	House resting indoors	NA	NA	11	2008	11	2008	2012	Gambiae Complex	F0	WHO Bioassay 1998	121	81.8	107	88.7	NA	NA	NA	NA	NA	NA	NA	NA	Burkina Faso	point	Dioulassoba	11.1783	-4.29306	NA	NA	NA	NA	NA	NA	NA	NA	NA	NA	NA	NA
101868	Haji KA, Khatib BO, Smith S, Ali AS, Devine GJ, Coetzee M, et al. Challenges for malaria elimination in Zanzibar: pyrethroid resistance in malaria vectors and poor performance of long-lasting insecticide nets. Parasites Vectors. 2013;6.	journal article	Coetzee, M (2014) personal communication	personal comm.	Christen Fornadel, PMI (2016) personal communication	personal comm.	NA	NA	Larval collection	NA	NA	NA	6	2010	6	2010	2013	Gambiae Complex	F0	WHO Bioassay 1998	247	80	431	46	NA	NA	228	48	NA	NA	NA	NA	Tanzania, United Republic of	multiple-points	Pemba site 1	-5.22132	39.743	NA	NA	Pemba site 2	-5.16421	39.8039	Pemba site 3	-5.1033	39.802	Pemba site 4	-5.06142	39.7867	NA
101872	Haji KA, Khatib BO, Smith S, Ali AS, Devine GJ, Coetzee M, et al. Challenges for malaria elimination in Zanzibar: pyrethroid resistance in malaria vectors and poor performance of long-lasting insecticide nets. Parasites Vectors. 2013;6.	journal article	Coetzee, M (2014) personal communication	personal comm.	Christen Fornadel, PMI (2016) personal communication	personal comm.	NA	NA	Larval collection	NA	NA	NA	12	2010	12	2010	2013	Gambiae Complex	F0	WHO Bioassay 1998	100	42	89	57	NA	NA	74	46	NA	NA	NA	NA	Tanzania, United Republic of	multiple-points	Pemba site 1	-5.22132	39.743	NA	NA	Pemba site 2	-5.16421	39.8039	Pemba site 3	-5.1033	39.802	Pemba site 4	-5.06142	39.7867	NA
101877	Haji KA, Khatib BO, Smith S, Ali AS, Devine GJ, Coetzee M, et al. Challenges for malaria elimination in Zanzibar: pyrethroid resistance in malaria vectors and poor performance of long-lasting insecticide nets. Parasites Vectors. 2013;6.	journal article	Coetzee, M (2014) personal communication	personal comm.	Christen Fornadel, PMI (2016) personal communication	personal comm.	NA	NA	Larval collection	NA	NA	NA	4	2011	4	2011	2013	Gambiae Complex	F0	WHO Bioassay 1998	100	36	100	51	NA	NA	100	9	NA	NA	NA	NA	Tanzania, United Republic of	multiple-points	Pemba site 1	-5.22132	39.743	NA	NA	Pemba site 2	-5.16421	39.8039	Pemba site 3	-5.1033	39.802	Pemba site 4	-5.06142	39.7867	NA
101883	Haji KA, Khatib BO, Smith S, Ali AS, Devine GJ, Coetzee M, et al. Challenges for malaria elimination in Zanzibar: pyrethroid resistance in malaria vectors and poor performance of long-lasting insecticide nets. Parasites Vectors. 2013;6.	journal article	Coetzee, M (2014) personal communication	personal comm.	Christen Fornadel, PMI (2016) personal communication	personal comm.	NA	NA	Larval collection	NA	NA	NA	6	2010	6	2010	2013	Gambiae Complex	F0	WHO Bioassay 1998	100	99	100	99	NA	NA	100	95	NA	NA	NA	NA	Tanzania, United Republic of	multiple-points	Unguja site 1	-6.08173	39.2537	NA	NA	Unguja site 2	-6.14645	39.2499	Unguja site 3	-6.16549	39.2157	Unguja site 4	-6.20356	39.2518	NA
101886	Trape JF, Tall A, Diagne N, Ndiath O, Ly AB, Faye J, et al. Malaria morbidity and pyrethroid resistance after the introduction of insecticide-treated bednets and artemisinin-based combination therapies: a longitudinal study. Lancet Infect Dis. 2011;11(12):925-32.	journal article	NA	NA	NA	NA	NA	NA	Man biting	NA	NA	NA	9	2010	9	2010	2011	Gambiae Complex	NR	WHO Bioassay 1998	NR	63	NR	43	NA	NA	NR	60	NA	NA	NA	NA	Senegal	point	Dielmo	13.7236	-16.4142	NA	NA	NA	NA	NA	NA	NA	NA	NA	NA	NA	NA
101897	Djouaka R, Irving H, Tukur Z, Wondji CS. Exploring Mechanisms of Multiple Insecticide Resistance in a Population of the Malaria Vector Anopheles funestus in Benin. PLoS One. 2011;6(11).	journal article	NA	NA	NA	NA	NA	NA	House resting indoors	NA	NA	NA	7	2009	4	2011	2011	Funestus Subgroup	F1	WHO Bioassay 1998	70	88.6	149	66.4	NA	NA	NA	NA	NA	NA	NA	NA	Benin	point	Pahou	6.38333	2.21667	NA	NA	NA	NA	NA	NA	NA	NA	NA	NA	NA	NA
101929	Konan KG, Kone AB, Konan YL, Fofana D, Konan KL, Diallo A, et al. Resistance of Anopheles gambiae s.l. to pyrethroids and DDT at Tiassalekro, an irrigated rice-growing village in the southern forest of Ivory Coast. Bulletin de la Societe de pathologie exotique (1990). 2011;104(4):303-6.	journal article	NA	NA	NA	NA	NA	NA	Larval collection	NA	NA	NA	NR	NR	NR	NR	2011	Gambiae Complex	F0	WHO Bioassay 1998	295	83.7	292	66.09	NA	NA	NA	NA	NA	NA	NA	NA	Côte d’Ivoire	point	Tiassalekro	5.88333	-4.81667	NA	NA	NA	NA	NA	NA	NA	NA	NA	NA	NA	NA
102528	Toto JC, Besnard P, Le Mire J, Almeida DSI, Dos Santos MA, Fortes F, et al. Preliminary evaluation of the insecticide susceptibility in Anopheles gambiae and Culex quinquefasciatus from Lobito (Angola), using WHO standard assay. Bulletin de la Societe de pathologie exotique (1990). 2011;104(4):307-12.	journal article	Toto, JC (2014) personal communication	personal comm.	NA	NA	NA	NA	Larval collection	NA	NA	NA	3	2004	4	2004	2011	Gambiae Complex	F0	WHO Bioassay 1998	80	100	NA	NA	NA	NA	NA	NA	100	100	NA	NA	Angola	point	Bela Vista	-12.3596	13.5678	NA	NA	NA	NA	NA	NA	NA	NA	NA	NA	NA	NA
102541	Chanda E, Hemingway J, Kleinschmidt I, Rehman AM, Ramdeen V, Phiri FN, et al. Insecticide Resistance and the Future of Malaria Control in Zambia. PLoS One. 2011;6(9).	journal article	NA	NA	NA	NA	NA	NA	Larval collection	House resting indoors	NA	NA	NR	1999	NR	1999	2011	Gambiae Complex	mixed	WHO Bioassay 1998	17	100	NA	NA	NA	NA	13	100	NA	NA	NA	NA	Zambia	point	Livingstone	-17.8541	25.8609	NA	NA	NA	NA	NA	NA	NA	NA	NA	NA	NA	NA
102546	Chanda E, Hemingway J, Kleinschmidt I, Rehman AM, Ramdeen V, Phiri FN, et al. Insecticide Resistance and the Future of Malaria Control in Zambia. PLoS One. 2011;6(9).	journal article	NA	NA	NA	NA	NA	NA	Larval collection	House resting indoors	NA	NA	NR	1999	NR	1999	2011	Gambiae Complex	mixed	WHO Bioassay 1998	19	100	NA	NA	NA	NA	11	100	NA	NA	NA	NA	Zambia	point	Mukobeko	-14.4167	28.4167	NA	NA	NA	NA	NA	NA	NA	NA	NA	NA	NA	NA
102550	Chanda E, Hemingway J, Kleinschmidt I, Rehman AM, Ramdeen V, Phiri FN, et al. Insecticide Resistance and the Future of Malaria Control in Zambia. PLoS One. 2011;6(9).	journal article	NA	NA	NA	NA	NA	NA	Larval collection	House resting indoors	NA	NA	NR	1999	NR	1999	2011	Gambiae Complex	mixed	WHO Bioassay 1998	8	100	NA	NA	NA	NA	5	100	NA	NA	NA	NA	Zambia	point	Samfya	-11.3619	29.5516	NA	NA	NA	NA	NA	NA	NA	NA	NA	NA	NA	NA
102560	Chanda E, Hemingway J, Kleinschmidt I, Rehman AM, Ramdeen V, Phiri FN, et al. Insecticide Resistance and the Future of Malaria Control in Zambia. PLoS One. 2011;6(9).	journal article	NA	NA	NA	NA	NA	NA	Larval collection	House resting indoors	NA	NA	NR	2009	NR	2010	2011	Gambiae Complex	mixed	WHO Bioassay 1998	11	90.9	4	100	NA	NA	6	83.3	NA	NA	NA	NA	Zambia	point	Nyamankalo	-15.1343	30.2129	NA	NA	NA	NA	NA	NA	NA	NA	NA	NA	NA	NA
102565	Chanda E, Hemingway J, Kleinschmidt I, Rehman AM, Ramdeen V, Phiri FN, et al. Insecticide Resistance and the Future of Malaria Control in Zambia. PLoS One. 2011;6(9).	journal article	Fornadel C, President's Malaria Initiative (2016) personal communication	personal comm.	NA	NA	NA	NA	Larval collection	House resting indoors	NA	NA	NR	2009	NR	2010	2011	Gambiae Complex	mixed	WHO Bioassay 1998	96	13.5	41	29	NA	NA	NA	NA	NA	NA	NA	NA	Zambia	point	Chipulukusu	-12.94	28.6587	NA	NA	NA	NA	NA	NA	NA	NA	NA	NA	NA	NA
102572	Chanda E, Hemingway J, Kleinschmidt I, Rehman AM, Ramdeen V, Phiri FN, et al. Insecticide Resistance and the Future of Malaria Control in Zambia. PLoS One. 2011;6(9).	journal article	NA	NA	NA	NA	NA	NA	Larval collection	House resting indoors	NA	NA	NR	2009	NR	2010	2011	Gambiae Complex	mixed	WHO Bioassay 1998	60	41	31	55	NA	NA	NA	NA	NA	NA	NA	NA	Zambia	point	Mushili	-14.0501	27.3504	NA	NA	NA	NA	NA	NA	NA	NA	NA	NA	NA	NA
102580	Chanda E, Hemingway J, Kleinschmidt I, Rehman AM, Ramdeen V, Phiri FN, et al. Insecticide Resistance and the Future of Malaria Control in Zambia. PLoS One. 2011;6(9).	journal article	NA	NA	NA	NA	NA	NA	Larval collection	House resting indoors	NA	NA	NR	1999	NR	1999	2011	Funestus Subgroup	mixed	WHO Bioassay 1998	5	100	NA	NA	NA	NA	7	100	NA	NA	NA	NA	Zambia	point	Livingstone	-17.8541	25.8609	NA	NA	NA	NA	NA	NA	NA	NA	NA	NA	NA	NA
102583	Chanda E, Hemingway J, Kleinschmidt I, Rehman AM, Ramdeen V, Phiri FN, et al. Insecticide Resistance and the Future of Malaria Control in Zambia. PLoS One. 2011;6(9).	journal article	NA	NA	NA	NA	NA	NA	Larval collection	House resting indoors	NA	NA	NR	1999	NR	1999	2011	Funestus Subgroup	mixed	WHO Bioassay 1998	25	100	NA	NA	NA	NA	15	100	NA	NA	NA	NA	Zambia	point	Mukobeko	-14.4167	28.4167	NA	NA	NA	NA	NA	NA	NA	NA	NA	NA	NA	NA
102596	Chanda E, Hemingway J, Kleinschmidt I, Rehman AM, Ramdeen V, Phiri FN, et al. Insecticide Resistance and the Future of Malaria Control in Zambia. PLoS One. 2011;6(9).	journal article	NA	NA	NA	NA	NA	NA	Larval collection	House resting indoors	NA	NA	NR	2009	NR	2010	2011	Funestus Subgroup	mixed	WHO Bioassay 1998	30	100	11	90.9	NA	NA	NA	NA	NA	NA	NA	NA	Zambia	point	Nanga Farms	-15.7863	27.9133	NA	NA	NA	NA	NA	NA	NA	NA	NA	NA	NA	NA
102849	Hunt RH, Fuseini G, Knowles S, Stiles-Ocran J, Verster R, Kaiser ML, et al. Insecticide resistance in malaria vector mosquitoes at four localities in Ghana, West Africa. Parasites Vectors. 2011;4.	journal article	NA	NA	NA	NA	NA	NA	House resting indoors	NA	NA	NA	7	2010	7	2010	2011	Gambiae Complex	F0	WHO Bioassay 1998	64	89.1	65	38.5	NA	NA	60	76.7	62	66.1	NA	NA	Ghana	point	Obuasi	6.19333	-1.65806	NA	NA	NA	NA	NA	NA	NA	NA	NA	NA	NA	NA
102867	Hunt RH, Fuseini G, Knowles S, Stiles-Ocran J, Verster R, Kaiser ML, et al. Insecticide resistance in malaria vector mosquitoes at four localities in Ghana, West Africa. Parasites Vectors. 2011;4.	journal article	NA	NA	NA	NA	NA	NA	House resting indoors	NA	NA	NA	12	2006	6	2008	2011	Gambiae Complex	F0	WHO Bioassay 1998	186	45.1	41	15	NA	NA	27	19	NA	NA	NA	NA	Ghana	point	Ahafo	7.02583	-2.34083	NA	NA	NA	NA	NA	NA	NA	NA	NA	NA	NA	NA
102887	Kloke RG, Nhamahanga E, Hunt RH, Coetzee M. Vectorial status and insecticide resistance of Anopheles funestus from a sugar estate in southern Mozambique. Parasites Vectors. 2011;4.	journal article	NA	NA	NA	NA	NA	NA	House resting indoors	Resting outdoors in dug pit shelters	Resting outdoors in shelters	Window exit trap	1	2009	3	2009	2011	Funestus Subgroup	F0	WHO Bioassay 1998	NA	NA	NA	NA	NA	NA	35	14.6	NA	NA	NA	NA	Mozambique	point	Maragra	-25.45	32.7667	NA	NA	NA	NA	NA	NA	NA	NA	NA	NA	NA	NA
102892	Kloke RG, Nhamahanga E, Hunt RH, Coetzee M. Vectorial status and insecticide resistance of Anopheles funestus from a sugar estate in southern Mozambique. Parasites Vectors. 2011;4.	journal article	NA	NA	NA	NA	NA	NA	House resting indoors	Resting outdoors in dug pit shelters	Resting outdoors in shelters	Window exit trap	1	2009	3	2009	2011	Funestus Subgroup	F1	WHO Bioassay 1998	NA	NA	NA	NA	NA	NA	54	33.3	NA	NA	NA	NA	Mozambique	point	Maragra	-25.45	32.7667	NA	NA	NA	NA	NA	NA	NA	NA	NA	NA	NA	NA
102902	Abate A, Hadis M. Susceptibility of Anopheles gambiae s.l. to DDT, malathion, permethrin and deltamethrin in Ethiopia. Trop Med Int Health. 2011;16(4):486-91.	journal article	NA	NA	NA	NA	NA	NA	House resting indoors	NA	NA	NA	NR	2005	NR	2005	2011	Gambiae Complex	F0	WHO Bioassay 1998	95	100	100	100	NA	NA	NA	NA	NA	NA	NA	NA	Ethiopia	point	Finchwuha-Denewa	6.98333	38.4	NA	NA	NA	NA	NA	NA	NA	NA	NA	NA	NA	NA
102906	Abate A, Hadis M. Susceptibility of Anopheles gambiae s.l. to DDT, malathion, permethrin and deltamethrin in Ethiopia. Trop Med Int Health. 2011;16(4):486-91.	journal article	NA	NA	NA	NA	NA	NA	House resting indoors	NA	NA	NA	NR	2007	NR	2007	2011	Gambiae Complex	F0	WHO Bioassay 1998	125	97.4	125	17.5	NA	NA	NA	NA	NA	NA	NA	NA	Ethiopia	point	Ado	7.203	38.772	NA	NA	NA	NA	NA	NA	NA	NA	NA	NA	NA	NA
102910	Abate A, Hadis M. Susceptibility of Anopheles gambiae s.l. to DDT, malathion, permethrin and deltamethrin in Ethiopia. Trop Med Int Health. 2011;16(4):486-91.	journal article	NA	NA	NA	NA	NA	NA	House resting indoors	NA	NA	NA	NR	2008	NR	2008	2011	Gambiae Complex	F0	WHO Bioassay 1998	125	97.6	125	58.4	NA	NA	NA	NA	NA	NA	NA	NA	Ethiopia	point	Alaba	7.337	38.11	NA	NA	NA	NA	NA	NA	NA	NA	NA	NA	NA	NA
102914	Abate A, Hadis M. Susceptibility of Anopheles gambiae s.l. to DDT, malathion, permethrin and deltamethrin in Ethiopia. Trop Med Int Health. 2011;16(4):486-91.	journal article	NA	NA	NA	NA	NA	NA	House resting indoors	NA	NA	NA	NR	2009	NR	2009	2011	Gambiae Complex	F0	WHO Bioassay 1998	125	46.4	189	24.6	NA	NA	NA	NA	NA	NA	NA	NA	Ethiopia	point	Gantasira	6.164	37.615	NA	NA	NA	NA	NA	NA	NA	NA	NA	NA	NA	NA
102918	Abate A, Hadis M. Susceptibility of Anopheles gambiae s.l. to DDT, malathion, permethrin and deltamethrin in Ethiopia. Trop Med Int Health. 2011;16(4):486-91.	journal article	NA	NA	NA	NA	NA	NA	House resting indoors	NA	NA	NA	NR	2008	NR	2008	2011	Gambiae Complex	F0	WHO Bioassay 1998	125	98.7	125	33.6	NA	NA	NA	NA	NA	NA	NA	NA	Ethiopia	point	Dangora	6.8884	38.441	NA	NA	NA	NA	NA	NA	NA	NA	NA	NA	NA	NA
102922	Abate A, Hadis M. Susceptibility of Anopheles gambiae s.l. to DDT, malathion, permethrin and deltamethrin in Ethiopia. Trop Med Int Health. 2011;16(4):486-91.	journal article	NA	NA	NA	NA	NA	NA	House resting indoors	NA	NA	NA	NR	2008	NR	2008	2011	Gambiae Complex	F0	WHO Bioassay 1998	100	94	125	46.1	NA	NA	NA	NA	NA	NA	NA	NA	Ethiopia	point	Abaya	6.622	37.016	NA	NA	NA	NA	NA	NA	NA	NA	NA	NA	NA	NA
102926	Abate A, Hadis M. Susceptibility of Anopheles gambiae s.l. to DDT, malathion, permethrin and deltamethrin in Ethiopia. Trop Med Int Health. 2011;16(4):486-91.	journal article	NA	NA	NA	NA	NA	NA	House resting indoors	NA	NA	NA	NR	2009	NR	2009	2011	Gambiae Complex	F0	WHO Bioassay 1998	150	50.7	208	21.6	NA	NA	NA	NA	NA	NA	NA	NA	Ethiopia	point	Insone	8.15	38.631	NA	NA	NA	NA	NA	NA	NA	NA	NA	NA	NA	NA
102930	Abate A, Hadis M. Susceptibility of Anopheles gambiae s.l. to DDT, malathion, permethrin and deltamethrin in Ethiopia. Trop Med Int Health. 2011;16(4):486-91.	journal article	NA	NA	NA	NA	NA	NA	House resting indoors	NA	NA	NA	NR	2005	NR	2005	2011	Gambiae Complex	F0	WHO Bioassay 1998	160	100	160	100	NA	NA	NA	NA	NA	NA	NA	NA	Ethiopia	point	Andasa	11.52	37.525	NA	NA	NA	NA	NA	NA	NA	NA	NA	NA	NA	NA
102934	Abate A, Hadis M. Susceptibility of Anopheles gambiae s.l. to DDT, malathion, permethrin and deltamethrin in Ethiopia. Trop Med Int Health. 2011;16(4):486-91.	journal article	NA	NA	NA	NA	NA	NA	House resting indoors	NA	NA	NA	NR	2009	NR	2009	2011	Gambiae Complex	F0	WHO Bioassay 1998	100	98	125	69.6	NA	NA	NA	NA	NA	NA	NA	NA	Ethiopia	point	Andasa	11.52	37.525	NA	NA	NA	NA	NA	NA	NA	NA	NA	NA	NA	NA
102938	Abate A, Hadis M. Susceptibility of Anopheles gambiae s.l. to DDT, malathion, permethrin and deltamethrin in Ethiopia. Trop Med Int Health. 2011;16(4):486-91.	journal article	NA	NA	NA	NA	NA	NA	House resting indoors	NA	NA	NA	NR	2009	NR	2009	2011	Gambiae Complex	F0	WHO Bioassay 1998	116	76.7	100	79	NA	NA	NA	NA	NA	NA	NA	NA	Ethiopia	point	Yenesa	11.678	37.462	NA	NA	NA	NA	NA	NA	NA	NA	NA	NA	NA	NA
102942	Abate A, Hadis M. Susceptibility of Anopheles gambiae s.l. to DDT, malathion, permethrin and deltamethrin in Ethiopia. Trop Med Int Health. 2011;16(4):486-91.	journal article	NA	NA	NA	NA	NA	NA	House resting indoors	NA	NA	NA	NR	2007	NR	2007	2011	Gambiae Complex	F0	WHO Bioassay 1998	125	100	125	100	NA	NA	NA	NA	NA	NA	NA	NA	Ethiopia	point	Mender seven	11.39	36.445	NA	NA	NA	NA	NA	NA	NA	NA	NA	NA	NA	NA
102946	Abate A, Hadis M. Susceptibility of Anopheles gambiae s.l. to DDT, malathion, permethrin and deltamethrin in Ethiopia. Trop Med Int Health. 2011;16(4):486-91.	journal article	NA	NA	NA	NA	NA	NA	House resting indoors	NA	NA	NA	NR	2008	NR	2008	2011	Gambiae Complex	F0	WHO Bioassay 1998	105	96.2	105	81.9	NA	NA	NA	NA	NA	NA	NA	NA	Ethiopia	point	Kokit	13.116	36.484	NA	NA	NA	NA	NA	NA	NA	NA	NA	NA	NA	NA
102950	Abate A, Hadis M. Susceptibility of Anopheles gambiae s.l. to DDT, malathion, permethrin and deltamethrin in Ethiopia. Trop Med Int Health. 2011;16(4):486-91.	journal article	NA	NA	NA	NA	NA	NA	House resting indoors	NA	NA	NA	NR	2008	NR	2008	2011	Gambiae Complex	F0	WHO Bioassay 1998	100	100	105	100	NA	NA	NA	NA	NA	NA	NA	NA	Ethiopia	point	Zabatsion	10.879	37.351	NA	NA	NA	NA	NA	NA	NA	NA	NA	NA	NA	NA
102954	Abate A, Hadis M. Susceptibility of Anopheles gambiae s.l. to DDT, malathion, permethrin and deltamethrin in Ethiopia. Trop Med Int Health. 2011;16(4):486-91.	journal article	NA	NA	NA	NA	NA	NA	House resting indoors	NA	NA	NA	NR	2008	NR	2008	2011	Gambiae Complex	F0	WHO Bioassay 1998	125	97.6	150	42	NA	NA	NA	NA	NA	NA	NA	NA	Ethiopia	point	Harbu	10.977	39.894	NA	NA	NA	NA	NA	NA	NA	NA	NA	NA	NA	NA
102962	Abate A, Hadis M. Susceptibility of Anopheles gambiae s.l. to DDT, malathion, permethrin and deltamethrin in Ethiopia. Trop Med Int Health. 2011;16(4):486-91.	journal article	NA	NA	NA	NA	NA	NA	House resting indoors	NA	NA	NA	NR	2005	NR	2005	2011	Gambiae Complex	F0	WHO Bioassay 1998	140	100	140	100	NA	NA	NA	NA	NA	NA	NA	NA	Ethiopia	point	Sabure	9.11667	39.95	NA	NA	NA	NA	NA	NA	NA	NA	NA	NA	NA	NA
103014	Koudou BG, Koffi AA, Malone D, Hemingway J. Efficacy of PermaNet (R) 2.0 and PermaNet (R) 3.0 against insecticide-resistant Anopheles gambiae in experimental huts in Cote d'Ivoire. Malar J. 2011;10.	journal article	Koffi AA, Alou LPA, Adja MA, Kone M, Chandre F, N'Guessan R. Update on resistance status of Anopheles gambiae s.s. to conventional insecticides at a previous WHOPES field site, "Yaokoffikro", 6 years after the political crisis in Cote d'Ivoire. Parasites Vectors. 2012;5.	journal article	NA	NA	NA	NA	Larval collection	NA	NA	NA	NR	NR	NR	NR	2011	Gambiae Complex	F0	WHO Bioassay (version unknown)	80	10.6	80	43.9	NA	NA	NA	NA	NA	NA	NA	NA	Côte d’Ivoire	point	Yaokoffikro	7.18333	-5.01667	NA	NA	NA	NA	NA	NA	NA	NA	NA	NA	NA	NA
103016	Abilio AP, Kleinschmidt I, Rehman AM, Cuamba N, Ramdeen V, Mthembu DS, et al. The emergence of insecticide resistance in central Mozambique and potential threat to the successful indoor residual spraying malaria control programme. Malar J. 2011;10:110.	journal article	NA	NA	NA	NA	NA	NA	House resting indoors	NA	NA	NA	10	2006	12	2008	2011	Funestus Subgroup	F0	WHO Bioassay 1998	28	100	NA	NA	NA	NA	50	100	NA	NA	NA	NA	Mozambique	point	Quelimane	-17.8636	36.8912	NA	NA	NA	NA	NA	NA	NA	NA	NA	NA	NA	NA
103023	Abilio AP, Kleinschmidt I, Rehman AM, Cuamba N, Ramdeen V, Mthembu DS, et al. The emergence of insecticide resistance in central Mozambique and potential threat to the successful indoor residual spraying malaria control programme. Malar J. 2011;10:110.	journal article	NA	NA	NA	NA	NA	NA	House resting indoors	NA	NA	NA	10	2006	12	2008	2011	Funestus Subgroup	F0	WHO Bioassay 1998	85	100	NA	NA	NA	NA	74	100	NA	NA	NA	NA	Mozambique	point	Maganja da Costa	-17.3115	37.513	NA	NA	NA	NA	NA	NA	NA	NA	NA	NA	NA	NA
103027	Abilio AP, Kleinschmidt I, Rehman AM, Cuamba N, Ramdeen V, Mthembu DS, et al. The emergence of insecticide resistance in central Mozambique and potential threat to the successful indoor residual spraying malaria control programme. Malar J. 2011;10:110.	journal article	NA	NA	NA	NA	NA	NA	House resting indoors	NA	NA	NA	10	2006	12	2008	2011	Funestus Subgroup	F0	WHO Bioassay 1998	5	100	NA	NA	NA	NA	11	100	NA	NA	NA	NA	Mozambique	point	Muibi	-17.5173	37.5475	NA	NA	NA	NA	NA	NA	NA	NA	NA	NA	NA	NA
103036	Abilio AP, Kleinschmidt I, Rehman AM, Cuamba N, Ramdeen V, Mthembu DS, et al. The emergence of insecticide resistance in central Mozambique and potential threat to the successful indoor residual spraying malaria control programme. Malar J. 2011;10:110.	journal article	NA	NA	NA	NA	NA	NA	House resting indoors	NA	NA	NA	10	2006	12	2008	2011	Gambiae Complex	F0	WHO Bioassay 1998	15	100	4	100	NA	NA	130	100	NA	NA	NA	NA	Mozambique	point	Quelimane	-17.8636	36.8912	NA	NA	NA	NA	NA	NA	NA	NA	NA	NA	NA	NA
103045	Abilio AP, Kleinschmidt I, Rehman AM, Cuamba N, Ramdeen V, Mthembu DS, et al. The emergence of insecticide resistance in central Mozambique and potential threat to the successful indoor residual spraying malaria control programme. Malar J. 2011;10:110.	journal article	NA	NA	NA	NA	NA	NA	House resting indoors	NA	NA	NA	1	2010	5	2010	2011	Funestus Subgroup	F1	WHO Bioassay 1998	NA	NA	197	99.4	NA	NA	234	76.2	NA	NA	NA	NA	Mozambique	point	Mugeba	-16.5505	37.1694	NA	NA	NA	NA	NA	NA	NA	NA	NA	NA	NA	NA
103049	Abilio AP, Kleinschmidt I, Rehman AM, Cuamba N, Ramdeen V, Mthembu DS, et al. The emergence of insecticide resistance in central Mozambique and potential threat to the successful indoor residual spraying malaria control programme. Malar J. 2011;10:110.	journal article	NA	NA	NA	NA	NA	NA	House resting indoors	NA	NA	NA	1	2010	5	2010	2011	Funestus Subgroup	F1	WHO Bioassay 1998	NA	NA	193	100	NA	NA	159	82.9	NA	NA	NA	NA	Mozambique	point	Majaua	-16.1789	35.4417	NA	NA	NA	NA	NA	NA	NA	NA	NA	NA	NA	NA
103054	Abilio AP, Kleinschmidt I, Rehman AM, Cuamba N, Ramdeen V, Mthembu DS, et al. The emergence of insecticide resistance in central Mozambique and potential threat to the successful indoor residual spraying malaria control programme. Malar J. 2011;10:110.	journal article	NA	NA	NA	NA	NA	NA	House resting indoors	NA	NA	NA	1	2010	5	2010	2011	Gambiae Complex	F1	WHO Bioassay 1998	NA	NA	20	100	NA	NA	43	100	NA	NA	NA	NA	Mozambique	point	Nacuzuba	-16.5406	37.1787	NA	NA	NA	NA	NA	NA	NA	NA	NA	NA	NA	NA
103060	Mosha FW, Lyimo IN, Oxborough RM, Matowo J, Malima R, Feston E, et al. Comparative efficacies of permethrin-, deltamethrin- and alpha-cypermethrin-treated nets, against Anopheles arabiensis and Culex quinquefasciatus in northern Tanzania. Ann Trop Med Parasit. 2008;102(4):367-76.	journal article	Mahande AM, Dusfour I, Matias JR, Kweka EJ. Knockdown Resistance, rdl Alleles, and the Annual Entomological Inoculation Rate of Wild Mosquito Populations from Lower Moshi, Northern Tanzania. Journal of global infectious diseases. 2012;4(2):114-9.3	journal article	NA	NA	NA	NA	House resting indoors	Human baited net	Window exit trap	NA	6	2005	8	2005	2008	Gambiae Complex	F0	WHO Bioassay 1998	100	100	100	96	NA	NA	NA	NA	NA	NA	NA	NA	Tanzania, United Republic of	point	Mabogini	-3.35	37.35	NA	NA	NA	NA	NA	NA	NA	NA	NA	NA	NA	NA
103064	Hunt RH, Edwardes M, Coetzee M. Pyrethroid resistance in southern African Anopheles funestus extends to Likoma Island in Lake Malawi. Parasites Vectors. 2010;3.	journal article	NA	NA	NA	NA	NA	NA	House resting indoors	NA	NA	NA	5	2010	5	2010	2010	Funestus Subgroup	F1	WHO Bioassay 1998	174	41.38	146	40.41	NA	NA	NA	NA	NA	NA	NA	NA	Malawi	polygon	Likoma Island	NA	NA	2	42172	NA	NA	NA	NA	NA	NA	NA	NA	NA	NA
103085	Morgan JC, Irving H, Okedi LM, Steven A, Wondji CS. Pyrethroid Resistance in an Anopheles funestus Population from Uganda. PLoS One. 2010;5(7).	journal article	NA	NA	NA	NA	NA	NA	House resting indoors	NA	NA	NA	4	2009	11	2009	2010	Funestus Subgroup	F1	WHO Bioassay 1998	189	39	971	69	NA	NA	NA	NA	NA	NA	NA	NA	Uganda	point	Tororo	0.75	34.0833	NA	NA	NA	NA	NA	NA	NA	NA	NA	NA	NA	NA
103291	Balkew M, Ibrahim M, Koekemoer LL, Brooke BD, Engers H, Aseffa A, et al. Insecticide resistance in Anopheles arabiensis (Diptera: Culicidae) from villages in central, northern and south west Ethiopia and detection of kdr mutation. Parasites Vectors. 2010;3.	journal article	NA	NA	NA	NA	NA	NA	Larval collection	NA	NA	NA	11	2005	4	2007	2010	Gambiae Complex	F0	WHO Bioassay 1998	160	80.6	140	85	NA	NA	NA	NA	NA	NA	NA	NA	Ethiopia	point	Gorgora	12.2	37.2667	NA	NA	NA	NA	NA	NA	NA	NA	NA	NA	NA	NA
103294	Balkew M, Ibrahim M, Koekemoer LL, Brooke BD, Engers H, Aseffa A, et al. Insecticide resistance in Anopheles arabiensis (Diptera: Culicidae) from villages in central, northern and south west Ethiopia and detection of kdr mutation. Parasites Vectors. 2010;3.	journal article	NA	NA	NA	NA	NA	NA	Larval collection	NA	NA	NA	11	2005	4	2007	2010	Gambiae Complex	F0	WHO Bioassay 1998	160	31.3	60	31.7	NA	NA	NA	NA	NA	NA	NA	NA	Ethiopia	point	Ghibe	8.23333	37.5833	NA	NA	NA	NA	NA	NA	NA	NA	NA	NA	NA	NA
103297	Balkew M, Ibrahim M, Koekemoer LL, Brooke BD, Engers H, Aseffa A, et al. Insecticide resistance in Anopheles arabiensis (Diptera: Culicidae) from villages in central, northern and south west Ethiopia and detection of kdr mutation. Parasites Vectors. 2010;3.	journal article	NA	NA	NA	NA	NA	NA	Larval collection	NA	NA	NA	11	2005	4	2007	2010	Gambiae Complex	F0	WHO Bioassay 1998	120	99.2	80	100	NA	NA	NA	NA	NA	NA	NA	NA	Ethiopia	point	Sodere	8.4	39.3833	NA	NA	NA	NA	NA	NA	NA	NA	NA	NA	NA	NA
103334	Verhaeghen K, Van Bortel W, Roelants P, Okello PE, Talisuna A, Coosemans M. Spatio-Temporal Patterns in kdr Frequency in Permethrin and DDT Resistant Anopheles gambiae s.s. from Uganda. Am J Trop Med Hyg. 2010;82(4):566-73.	journal article	Coosemans, M. (2014) personal communication	personal comm.	NA	NA	NA	NA	Man biting outdoors	Man biting indoors	NA	NA	10	2006	10	2006	2010	Gambiae Complex	F0	WHO Bioassay 1998	97	100	83	99	NA	NA	NA	NA	NA	NA	NA	NA	Uganda	point	KHC	-0.73986	29.6727	NA	NA	NA	NA	NA	NA	NA	NA	NA	NA	NA	NA
103339	Verhaeghen K, Van Bortel W, Roelants P, Okello PE, Talisuna A, Coosemans M. Spatio-Temporal Patterns in kdr Frequency in Permethrin and DDT Resistant Anopheles gambiae s.s. from Uganda. Am J Trop Med Hyg. 2010;82(4):566-73.	journal article	Coosemans, M. (2014) personal communication	personal comm.	NA	NA	NA	NA	Man biting outdoors	Man biting indoors	NA	NA	12	2006	12	2006	2010	Gambiae Complex	F0	WHO Bioassay 1998	85	100	85	61	NA	NA	NA	NA	NA	NA	NA	NA	Uganda	point	KYA	0.58407	31.0757	NA	NA	NA	NA	NA	NA	NA	NA	NA	NA	NA	NA
103346	Verhaeghen K, Van Bortel W, Roelants P, Okello PE, Talisuna A, Coosemans M. Spatio-Temporal Patterns in kdr Frequency in Permethrin and DDT Resistant Anopheles gambiae s.s. from Uganda. Am J Trop Med Hyg. 2010;82(4):566-73.	journal article	Coosemans, M. (2014) personal communication	personal comm.	NA	NA	NA	NA	Man biting outdoors	Man biting indoors	NA	NA	12	2006	12	2006	2010	Gambiae Complex	F0	WHO Bioassay 1998	85	87	85	54	NA	NA	NA	NA	NA	NA	NA	NA	Uganda	point	MUA	0.43451	31.9056	NA	NA	NA	NA	NA	NA	NA	NA	NA	NA	NA	NA
103351	Verhaeghen K, Van Bortel W, Roelants P, Okello PE, Talisuna A, Coosemans M. Spatio-Temporal Patterns in kdr Frequency in Permethrin and DDT Resistant Anopheles gambiae s.s. from Uganda. Am J Trop Med Hyg. 2010;82(4):566-73.	journal article	Coosemans, M. (2014) personal communication	personal comm.	NA	NA	NA	NA	Man biting outdoors	Man biting indoors	NA	NA	6	2004	6	2004	2010	Gambiae Complex	F0	WHO Bioassay 1998	97	98	200	76	NA	NA	NA	NA	NA	NA	NA	NA	Uganda	point	NAA	0.7473	34.0515	NA	NA	NA	NA	NA	NA	NA	NA	NA	NA	NA	NA
103354	Verhaeghen K, Van Bortel W, Roelants P, Okello PE, Talisuna A, Coosemans M. Spatio-Temporal Patterns in kdr Frequency in Permethrin and DDT Resistant Anopheles gambiae s.s. from Uganda. Am J Trop Med Hyg. 2010;82(4):566-73.	journal article	Coosemans, M. (2014) personal communication	personal comm.	NA	NA	NA	NA	Man biting outdoors	Man biting indoors	NA	NA	2	2006	2	2006	2010	Gambiae Complex	F0	WHO Bioassay 1998	80	100	91	91	NA	NA	NA	NA	NA	NA	NA	NA	Uganda	point	NAA	0.7473	34.0515	NA	NA	NA	NA	NA	NA	NA	NA	NA	NA	NA	NA
103357	Verhaeghen K, Van Bortel W, Roelants P, Okello PE, Talisuna A, Coosemans M. Spatio-Temporal Patterns in kdr Frequency in Permethrin and DDT Resistant Anopheles gambiae s.s. from Uganda. Am J Trop Med Hyg. 2010;82(4):566-73.	journal article	Coosemans, M. (2014) personal communication	personal comm.	NA	NA	NA	NA	Man biting outdoors	Man biting indoors	NA	NA	11	2006	11	2006	2010	Gambiae Complex	F0	WHO Bioassay 1998	97	97	199	85	NA	NA	NA	NA	NA	NA	NA	NA	Uganda	point	NAA	0.7473	34.0515	NA	NA	NA	NA	NA	NA	NA	NA	NA	NA	NA	NA
103360	Verhaeghen K, Van Bortel W, Roelants P, Okello PE, Talisuna A, Coosemans M. Spatio-Temporal Patterns in kdr Frequency in Permethrin and DDT Resistant Anopheles gambiae s.s. from Uganda. Am J Trop Med Hyg. 2010;82(4):566-73.	journal article	Coosemans, M. (2014) personal communication	personal comm.	NA	NA	NA	NA	Man biting outdoors	Man biting indoors	NA	NA	6	2004	6	2004	2010	Gambiae Complex	F0	WHO Bioassay 1998	81	95	215	84	NA	NA	NA	NA	NA	NA	NA	NA	Uganda	point	NAB	0.77025	34.02	NA	NA	NA	NA	NA	NA	NA	NA	NA	NA	NA	NA
103363	Verhaeghen K, Van Bortel W, Roelants P, Okello PE, Talisuna A, Coosemans M. Spatio-Temporal Patterns in kdr Frequency in Permethrin and DDT Resistant Anopheles gambiae s.s. from Uganda. Am J Trop Med Hyg. 2010;82(4):566-73.	journal article	Coosemans, M. (2014) personal communication	personal comm.	NA	NA	NA	NA	Man biting outdoors	Man biting indoors	NA	NA	8	2006	8	2006	2010	Gambiae Complex	F0	WHO Bioassay 1998	100	100	92	96	NA	NA	NA	NA	NA	NA	NA	NA	Uganda	point	BWE	0.72317	33.8944	NA	NA	NA	NA	NA	NA	NA	NA	NA	NA	NA	NA
103366	Verhaeghen K, Van Bortel W, Roelants P, Okello PE, Talisuna A, Coosemans M. Spatio-Temporal Patterns in kdr Frequency in Permethrin and DDT Resistant Anopheles gambiae s.s. from Uganda. Am J Trop Med Hyg. 2010;82(4):566-73.	journal article	Coosemans, M. (2014) personal communication	personal comm.	NA	NA	NA	NA	Man biting outdoors	Man biting indoors	NA	NA	3	2006	3	2006	2010	Gambiae Complex	F0	WHO Bioassay 1998	178	98	166	78	NA	NA	NA	NA	NA	NA	NA	NA	Uganda	point	TRK	0.86268	34.1071	NA	NA	NA	NA	NA	NA	NA	NA	NA	NA	NA	NA
103369	Verhaeghen K, Van Bortel W, Roelants P, Okello PE, Talisuna A, Coosemans M. Spatio-Temporal Patterns in kdr Frequency in Permethrin and DDT Resistant Anopheles gambiae s.s. from Uganda. Am J Trop Med Hyg. 2010;82(4):566-73.	journal article	Coosemans, M. (2014) personal communication	personal comm.	NA	NA	NA	NA	Man biting outdoors	Man biting indoors	NA	NA	3	2006	3	2006	2010	Gambiae Complex	F0	WHO Bioassay 1998	178	97	151	81	NA	NA	NA	NA	NA	NA	NA	NA	Uganda	point	TWW	0.62695	34.2076	NA	NA	NA	NA	NA	NA	NA	NA	NA	NA	NA	NA
103425	Yadouleton AW, Padonou G, Asidi A, Moiroux N, Bio-Banganna S, Corbel V, et al. Insecticide resistance status in Anopheles gambiae in southern Benin. Malar J. 2010;9.	journal article	Yadouleton, A. (2014) personal communication - see survey note.	personal comm.	NA	NA	NA	NA	Larval collection	NA	NA	NA	2	2009	7	2009	2010	Gambiae Complex	F0	WHO Bioassay 1980	100	100	100	54	NA	NA	NA	NA	NA	NA	NA	NA	Benin	point	Dogbo	6.82355	1.78118	NA	NA	NA	NA	NA	NA	NA	NA	NA	NA	NA	NA
103426	Yadouleton AW, Padonou G, Asidi A, Moiroux N, Bio-Banganna S, Corbel V, et al. Insecticide resistance status in Anopheles gambiae in southern Benin. Malar J. 2010;9.	journal article	Yadouleton, A. (2014) personal communication - see survey note.	personal comm.	NA	NA	NA	NA	Larval collection	NA	NA	NA	2	2009	7	2009	2010	Gambiae Complex	F0	WHO Bioassay 1980	100	100	100	68.8	NA	NA	NA	NA	NA	NA	NA	NA	Benin	point	Lokossa site 1	6.63081	1.71872	NA	NA	NA	NA	NA	NA	NA	NA	NA	NA	NA	NA
103427	Yadouleton AW, Padonou G, Asidi A, Moiroux N, Bio-Banganna S, Corbel V, et al. Insecticide resistance status in Anopheles gambiae in southern Benin. Malar J. 2010;9.	journal article	Yadouleton, A. (2014) personal communication - see survey note.	personal comm.	NA	NA	NA	NA	Larval collection	NA	NA	NA	2	2009	7	2009	2010	Gambiae Complex	F0	WHO Bioassay 1980	100	100	100	78	NA	NA	NA	NA	NA	NA	NA	NA	Benin	point	Aplahoue	6.93062	1.67946	NA	NA	NA	NA	NA	NA	NA	NA	NA	NA	NA	NA
103428	Yadouleton AW, Padonou G, Asidi A, Moiroux N, Bio-Banganna S, Corbel V, et al. Insecticide resistance status in Anopheles gambiae in southern Benin. Malar J. 2010;9.	journal article	Yadouleton, A. (2014) personal communication - see survey note.	personal comm.	NA	NA	NA	NA	Larval collection	NA	NA	NA	2	2009	7	2009	2010	Gambiae Complex	F0	WHO Bioassay 1980	100	100	100	85	NA	NA	NA	NA	NA	NA	NA	NA	Benin	point	Houéyogbé	6.45235	1.93287	NA	NA	NA	NA	NA	NA	NA	NA	NA	NA	NA	NA
103429	Yadouleton AW, Padonou G, Asidi A, Moiroux N, Bio-Banganna S, Corbel V, et al. Insecticide resistance status in Anopheles gambiae in southern Benin. Malar J. 2010;9.	journal article	Yadouleton, A. (2014) personal communication - see survey note.	personal comm.	NA	NA	NA	NA	Larval collection	NA	NA	NA	2	2009	7	2009	2010	Gambiae Complex	F0	WHO Bioassay 1980	100	100	100	82.8	NA	NA	NA	NA	NA	NA	NA	NA	Benin	point	Lanta	7.10194	1.87219	NA	NA	NA	NA	NA	NA	NA	NA	NA	NA	NA	NA
103430	Yadouleton AW, Padonou G, Asidi A, Moiroux N, Bio-Banganna S, Corbel V, et al. Insecticide resistance status in Anopheles gambiae in southern Benin. Malar J. 2010;9.	journal article	Yadouleton, A. (2014) personal communication - see survey note.	personal comm.	NA	NA	NA	NA	Larval collection	NA	NA	NA	2	2009	7	2009	2010	Gambiae Complex	F0	WHO Bioassay 1980	100	100	100	75	NA	NA	NA	NA	NA	NA	NA	NA	Benin	point	Klouekanmè	6.97702	1.81866	NA	NA	NA	NA	NA	NA	NA	NA	NA	NA	NA	NA
103431	Yadouleton AW, Padonou G, Asidi A, Moiroux N, Bio-Banganna S, Corbel V, et al. Insecticide resistance status in Anopheles gambiae in southern Benin. Malar J. 2010;9.	journal article	Yadouleton, A. (2014) personal communication - see survey note.	personal comm.	NA	NA	NA	NA	Larval collection	NA	NA	NA	2	2009	7	2009	2010	Gambiae Complex	F0	WHO Bioassay 1980	100	100	100	80	NA	NA	NA	NA	NA	NA	NA	NA	Benin	point	Atiémè	6.5862	1.67767	NA	NA	NA	NA	NA	NA	NA	NA	NA	NA	NA	NA
103432	Yadouleton AW, Padonou G, Asidi A, Moiroux N, Bio-Banganna S, Corbel V, et al. Insecticide resistance status in Anopheles gambiae in southern Benin. Malar J. 2010;9.	journal article	Yadouleton, A. (2014) personal communication - see survey note.	personal comm.	NA	NA	NA	NA	Larval collection	NA	NA	NA	2	2009	7	2009	2010	Gambiae Complex	F0	WHO Bioassay 1980	100	100	100	83	NA	NA	NA	NA	NA	NA	NA	NA	Benin	point	Toviklin	6.83247	1.82044	NA	NA	NA	NA	NA	NA	NA	NA	NA	NA	NA	NA
103433	Yadouleton AW, Padonou G, Asidi A, Moiroux N, Bio-Banganna S, Corbel V, et al. Insecticide resistance status in Anopheles gambiae in southern Benin. Malar J. 2010;9.	journal article	Yadouleton, A. (2014) personal communication - see survey note.	personal comm.	NA	NA	NA	NA	Larval collection	NA	NA	NA	2	2009	7	2009	2010	Gambiae Complex	F0	WHO Bioassay 1980	100	100	100	84	NA	NA	NA	NA	NA	NA	NA	NA	Benin	point	Lalo	6.9217	1.88112	NA	NA	NA	NA	NA	NA	NA	NA	NA	NA	NA	NA
103434	Yadouleton AW, Padonou G, Asidi A, Moiroux N, Bio-Banganna S, Corbel V, et al. Insecticide resistance status in Anopheles gambiae in southern Benin. Malar J. 2010;9.	journal article	Yadouleton, A. (2014) personal communication - see survey note.	personal comm.	NA	NA	NA	NA	Larval collection	NA	NA	NA	2	2009	7	2009	2010	Gambiae Complex	F0	WHO Bioassay 1980	100	100	100	72	NA	NA	NA	NA	NA	NA	NA	NA	Benin	point	Possotomè	6.50053	1.98641	NA	NA	NA	NA	NA	NA	NA	NA	NA	NA	NA	NA
103435	Yadouleton AW, Padonou G, Asidi A, Moiroux N, Bio-Banganna S, Corbel V, et al. Insecticide resistance status in Anopheles gambiae in southern Benin. Malar J. 2010;9.	journal article	Yadouleton, A. (2014) personal communication - see survey note.	personal comm.	NA	NA	NA	NA	Larval collection	NA	NA	NA	2	2009	7	2009	2010	Gambiae Complex	F0	WHO Bioassay 1980	100	100	100	75	NA	NA	NA	NA	NA	NA	NA	NA	Benin	point	Bopa	6.58084	1.98462	NA	NA	NA	NA	NA	NA	NA	NA	NA	NA	NA	NA
103436	Yadouleton AW, Padonou G, Asidi A, Moiroux N, Bio-Banganna S, Corbel V, et al. Insecticide resistance status in Anopheles gambiae in southern Benin. Malar J. 2010;9.	journal article	Yadouleton, A. (2014) personal communication - see survey note.	personal comm.	NA	NA	NA	NA	Larval collection	NA	NA	NA	2	2009	7	2009	2010	Gambiae Complex	F0	WHO Bioassay 1980	100	100	100	80	NA	NA	NA	NA	NA	NA	NA	NA	Benin	point	Comè	6.40417	1.88112	NA	NA	NA	NA	NA	NA	NA	NA	NA	NA	NA	NA
103437	Yadouleton AW, Padonou G, Asidi A, Moiroux N, Bio-Banganna S, Corbel V, et al. Insecticide resistance status in Anopheles gambiae in southern Benin. Malar J. 2010;9.	journal article	Yadouleton, A. (2014) personal communication - see survey note.	personal comm.	NA	NA	NA	NA	Larval collection	NA	NA	NA	2	2009	7	2009	2010	Gambiae Complex	F0	WHO Bioassay 1980	100	100	100	85	NA	NA	NA	NA	NA	NA	NA	NA	Benin	point	Pobe	6.97167	2.67705	NA	NA	NA	NA	NA	NA	NA	NA	NA	NA	NA	NA
103438	Yadouleton AW, Padonou G, Asidi A, Moiroux N, Bio-Banganna S, Corbel V, et al. Insecticide resistance status in Anopheles gambiae in southern Benin. Malar J. 2010;9.	journal article	Yadouleton, A. (2014) personal communication - see survey note.	personal comm.	NA	NA	NA	NA	Larval collection	NA	NA	NA	2	2009	7	2009	2010	Gambiae Complex	F0	WHO Bioassay 1980	100	100	100	56	NA	NA	NA	NA	NA	NA	NA	NA	Benin	point	Sakete	6.72361	2.66634	NA	NA	NA	NA	NA	NA	NA	NA	NA	NA	NA	NA
103439	Yadouleton AW, Padonou G, Asidi A, Moiroux N, Bio-Banganna S, Corbel V, et al. Insecticide resistance status in Anopheles gambiae in southern Benin. Malar J. 2010;9.	journal article	Yadouleton, A. (2014) personal communication - see survey note.	personal comm.	NA	NA	NA	NA	Larval collection	NA	NA	NA	2	2009	7	2009	2010	Gambiae Complex	F0	WHO Bioassay 1980	100	100	100	94.1	NA	NA	NA	NA	NA	NA	NA	NA	Benin	point	Ifangni	6.67364	2.71809	NA	NA	NA	NA	NA	NA	NA	NA	NA	NA	NA	NA
103440	Yadouleton AW, Padonou G, Asidi A, Moiroux N, Bio-Banganna S, Corbel V, et al. Insecticide resistance status in Anopheles gambiae in southern Benin. Malar J. 2010;9.	journal article	Yadouleton, A. (2014) personal communication - see survey note.	personal comm.	NA	NA	NA	NA	Larval collection	NA	NA	NA	2	2009	7	2009	2010	Gambiae Complex	F0	WHO Bioassay 1980	100	100	100	78	NA	NA	NA	NA	NA	NA	NA	NA	Benin	point	Onigbolo	7.17868	2.62886	NA	NA	NA	NA	NA	NA	NA	NA	NA	NA	NA	NA
103441	Yadouleton AW, Padonou G, Asidi A, Moiroux N, Bio-Banganna S, Corbel V, et al. Insecticide resistance status in Anopheles gambiae in southern Benin. Malar J. 2010;9.	journal article	Yadouleton, A. (2014) personal communication - see survey note.	personal comm.	NA	NA	NA	NA	Larval collection	NA	NA	NA	2	2009	7	2009	2010	Gambiae Complex	F0	WHO Bioassay 1980	100	100	100	90	NA	NA	NA	NA	NA	NA	NA	NA	Benin	point	Adja-Were	6.99844	2.61994	NA	NA	NA	NA	NA	NA	NA	NA	NA	NA	NA	NA
103442	Yadouleton AW, Padonou G, Asidi A, Moiroux N, Bio-Banganna S, Corbel V, et al. Insecticide resistance status in Anopheles gambiae in southern Benin. Malar J. 2010;9.	journal article	Yadouleton, A. (2014) personal communication - see survey note.	personal comm.	NA	NA	NA	NA	Larval collection	NA	NA	NA	2	2009	7	2009	2010	Gambiae Complex	F0	WHO Bioassay 1980	100	100	100	75	NA	NA	NA	NA	NA	NA	NA	NA	Benin	point	Ketou	7.36963	2.59852	NA	NA	NA	NA	NA	NA	NA	NA	NA	NA	NA	NA
103443	Yadouleton AW, Padonou G, Asidi A, Moiroux N, Bio-Banganna S, Corbel V, et al. Insecticide resistance status in Anopheles gambiae in southern Benin. Malar J. 2010;9.	journal article	Yadouleton, A. (2014) personal communication - see survey note.	personal comm.	NA	NA	NA	NA	Larval collection	NA	NA	NA	2	2009	7	2009	2010	Gambiae Complex	F0	WHO Bioassay 1980	100	100	100	83.8	NA	NA	NA	NA	NA	NA	NA	NA	Benin	point	Dangbo	6.57906	2.55034	NA	NA	NA	NA	NA	NA	NA	NA	NA	NA	NA	NA
103444	Yadouleton AW, Padonou G, Asidi A, Moiroux N, Bio-Banganna S, Corbel V, et al. Insecticide resistance status in Anopheles gambiae in southern Benin. Malar J. 2010;9.	journal article	Yadouleton, A. (2014) personal communication - see survey note.	personal comm.	NA	NA	NA	NA	Larval collection	NA	NA	NA	2	2009	7	2009	2010	Gambiae Complex	F0	WHO Bioassay 1980	100	100	100	77.1	NA	NA	NA	NA	NA	NA	NA	NA	Benin	point	Adjohoun	6.70219	2.47003	NA	NA	NA	NA	NA	NA	NA	NA	NA	NA	NA	NA
103445	Yadouleton AW, Padonou G, Asidi A, Moiroux N, Bio-Banganna S, Corbel V, et al. Insecticide resistance status in Anopheles gambiae in southern Benin. Malar J. 2010;9.	journal article	Yadouleton, A. (2014) personal communication - see survey note.	personal comm.	NA	NA	NA	NA	Larval collection	NA	NA	NA	2	2009	7	2009	2010	Gambiae Complex	F0	WHO Bioassay 1980	100	100	100	100	NA	NA	NA	NA	NA	NA	NA	NA	Benin	point	Agblangandan	6.37271	2.5152	NA	NA	NA	NA	NA	NA	NA	NA	NA	NA	NA	NA
103446	Yadouleton AW, Padonou G, Asidi A, Moiroux N, Bio-Banganna S, Corbel V, et al. Insecticide resistance status in Anopheles gambiae in southern Benin. Malar J. 2010;9.	journal article	Yadouleton, A. (2014) personal communication - see survey note.	personal comm.	NA	NA	NA	NA	Larval collection	NA	NA	NA	2	2009	7	2009	2010	Gambiae Complex	F0	WHO Bioassay 1980	100	100	100	70.8	NA	NA	NA	NA	NA	NA	NA	NA	Benin	point	Misserete	6.56281	2.58449	NA	NA	NA	NA	NA	NA	NA	NA	NA	NA	NA	NA
103447	Yadouleton AW, Padonou G, Asidi A, Moiroux N, Bio-Banganna S, Corbel V, et al. Insecticide resistance status in Anopheles gambiae in southern Benin. Malar J. 2010;9.	journal article	Yadouleton, A. (2014) personal communication - see survey note.	personal comm.	NA	NA	NA	NA	Larval collection	NA	NA	NA	2	2009	7	2009	2010	Gambiae Complex	F0	WHO Bioassay 1980	100	100	100	64	NA	NA	NA	NA	NA	NA	NA	NA	Benin	point	Djeregbe	6.42957	2.61719	NA	NA	NA	NA	NA	NA	NA	NA	NA	NA	NA	NA
103448	Yadouleton AW, Padonou G, Asidi A, Moiroux N, Bio-Banganna S, Corbel V, et al. Insecticide resistance status in Anopheles gambiae in southern Benin. Malar J. 2010;9.	journal article	Yadouleton, A. (2014) personal communication - see survey note.	personal comm.	NA	NA	NA	NA	Larval collection	NA	NA	NA	2	2009	7	2009	2010	Gambiae Complex	F0	WHO Bioassay 1980	100	100	100	60	NA	NA	NA	NA	NA	NA	NA	NA	Benin	point	Luho	6.50232	2.57889	NA	NA	NA	NA	NA	NA	NA	NA	NA	NA	NA	NA
103449	Yadouleton AW, Padonou G, Asidi A, Moiroux N, Bio-Banganna S, Corbel V, et al. Insecticide resistance status in Anopheles gambiae in southern Benin. Malar J. 2010;9.	journal article	Yadouleton, A. (2014) personal communication - see survey note.	personal comm.	NA	NA	NA	NA	Larval collection	NA	NA	NA	2	2009	7	2009	2010	Gambiae Complex	F0	WHO Bioassay 1980	100	100	100	71.3	NA	NA	NA	NA	NA	NA	NA	NA	Benin	point	Kessounou	NF	NF	2	5921	NA	NA	NA	NA	NA	NA	NA	NA	NA	NA
103450	Yadouleton AW, Padonou G, Asidi A, Moiroux N, Bio-Banganna S, Corbel V, et al. Insecticide resistance status in Anopheles gambiae in southern Benin. Malar J. 2010;9.	journal article	Yadouleton, A. (2014) personal communication - see survey note.	personal comm.	NA	NA	NA	NA	Larval collection	NA	NA	NA	2	2009	7	2009	2010	Gambiae Complex	F0	WHO Bioassay 1980	100	100	100	76	NA	NA	NA	NA	NA	NA	NA	NA	Benin	point	Savi	6.42201	2.10241	NA	NA	NA	NA	NA	NA	NA	NA	NA	NA	NA	NA
103451	Yadouleton AW, Padonou G, Asidi A, Moiroux N, Bio-Banganna S, Corbel V, et al. Insecticide resistance status in Anopheles gambiae in southern Benin. Malar J. 2010;9.	journal article	Yadouleton, A. (2014) personal communication - see survey note.	personal comm.	NA	NA	NA	NA	Larval collection	NA	NA	NA	2	2009	7	2009	2010	Gambiae Complex	F0	WHO Bioassay 1980	100	100	100	63.1	NA	NA	NA	NA	NA	NA	NA	NA	Benin	point	Nianouli	6.73075	2.13274	NA	NA	NA	NA	NA	NA	NA	NA	NA	NA	NA	NA
103452	Yadouleton AW, Padonou G, Asidi A, Moiroux N, Bio-Banganna S, Corbel V, et al. Insecticide resistance status in Anopheles gambiae in southern Benin. Malar J. 2010;9.	journal article	Yadouleton, A. (2014) personal communication - see survey note.	personal comm.	NA	NA	NA	NA	Larval collection	NA	NA	NA	2	2009	7	2009	2010	Gambiae Complex	F0	WHO Bioassay 1980	100	100	100	84	NA	NA	NA	NA	NA	NA	NA	NA	Benin	point	Sekou	6.62189	2.22197	NA	NA	NA	NA	NA	NA	NA	NA	NA	NA	NA	NA
103453	Yadouleton AW, Padonou G, Asidi A, Moiroux N, Bio-Banganna S, Corbel V, et al. Insecticide resistance status in Anopheles gambiae in southern Benin. Malar J. 2010;9.	journal article	Yadouleton, A. (2014) personal communication - see survey note.	personal comm.	NA	NA	NA	NA	Larval collection	NA	NA	NA	2	2009	7	2009	2010	Gambiae Complex	F0	WHO Bioassay 1980	100	100	100	64	NA	NA	NA	NA	NA	NA	NA	NA	Benin	point	Godomey	6.38275	2.35225	NA	NA	NA	NA	NA	NA	NA	NA	NA	NA	NA	NA
103454	Yadouleton AW, Padonou G, Asidi A, Moiroux N, Bio-Banganna S, Corbel V, et al. Insecticide resistance status in Anopheles gambiae in southern Benin. Malar J. 2010;9.	journal article	Yadouleton, A. (2014) personal communication - see survey note.	personal comm.	NA	NA	NA	NA	Larval collection	NA	NA	NA	2	2009	7	2009	2010	Gambiae Complex	F0	WHO Bioassay 1980	100	100	100	75	NA	NA	NA	NA	NA	NA	NA	NA	Benin	point	Tori-Bossito	6.50342	2.14473	NA	NA	NA	NA	NA	NA	NA	NA	NA	NA	NA	NA
103455	Yadouleton AW, Padonou G, Asidi A, Moiroux N, Bio-Banganna S, Corbel V, et al. Insecticide resistance status in Anopheles gambiae in southern Benin. Malar J. 2010;9.	journal article	Yadouleton, A. (2014) personal communication - see survey note.	personal comm.	NA	NA	NA	NA	Larval collection	NA	NA	NA	2	2009	7	2009	2010	Gambiae Complex	F0	WHO Bioassay 1980	100	100	100	80	NA	NA	NA	NA	NA	NA	NA	NA	Benin	point	Bohicon site 2	7.2001	2.07207	NA	NA	NA	NA	NA	NA	NA	NA	NA	NA	NA	NA
103456	Yadouleton AW, Padonou G, Asidi A, Moiroux N, Bio-Banganna S, Corbel V, et al. Insecticide resistance status in Anopheles gambiae in southern Benin. Malar J. 2010;9.	journal article	Yadouleton, A. (2014) personal communication - see survey note.	personal comm.	NA	NA	NA	NA	Larval collection	NA	NA	NA	2	2009	7	2009	2010	Gambiae Complex	F0	WHO Bioassay 1980	100	100	100	72	NA	NA	NA	NA	NA	NA	NA	NA	Benin	point	Sehoue	6.90028	2.27908	NA	NA	NA	NA	NA	NA	NA	NA	NA	NA	NA	NA
103457	Yadouleton AW, Padonou G, Asidi A, Moiroux N, Bio-Banganna S, Corbel V, et al. Insecticide resistance status in Anopheles gambiae in southern Benin. Malar J. 2010;9.	journal article	Yadouleton, A. (2014) personal communication - see survey note.	personal comm.	NA	NA	NA	NA	Larval collection	NA	NA	NA	2	2009	7	2009	2010	Gambiae Complex	F0	WHO Bioassay 1980	100	100	100	80	NA	NA	NA	NA	NA	NA	NA	NA	Benin	point	Ze	6.78072	2.29871	NA	NA	NA	NA	NA	NA	NA	NA	NA	NA	NA	NA
103458	Yadouleton AW, Padonou G, Asidi A, Moiroux N, Bio-Banganna S, Corbel V, et al. Insecticide resistance status in Anopheles gambiae in southern Benin. Malar J. 2010;9.	journal article	Yadouleton, A. (2014) personal communication - see survey note.	personal comm.	NA	NA	NA	NA	Larval collection	NA	NA	NA	2	2009	7	2009	2010	Gambiae Complex	F0	WHO Bioassay 1980	100	100	220	75	NA	NA	NA	NA	NA	NA	NA	NA	Benin	point	Suru-Lere site 1	6.37864	2.46091	NA	NA	NA	NA	NA	NA	NA	NA	NA	NA	NA	NA
103459	Yadouleton AW, Padonou G, Asidi A, Moiroux N, Bio-Banganna S, Corbel V, et al. Insecticide resistance status in Anopheles gambiae in southern Benin. Malar J. 2010;9.	journal article	Yadouleton, A. (2014) personal communication - see survey note.	personal comm.	NA	NA	NA	NA	Larval collection	NA	NA	NA	2	2009	7	2009	2010	Gambiae Complex	F0	WHO Bioassay 1980	100	100	97	64.3	NA	NA	NA	NA	NA	NA	NA	NA	Benin	point	Minontchou	6.39022	2.44808	NA	NA	NA	NA	NA	NA	NA	NA	NA	NA	NA	NA
103460	Yadouleton AW, Padonou G, Asidi A, Moiroux N, Bio-Banganna S, Corbel V, et al. Insecticide resistance status in Anopheles gambiae in southern Benin. Malar J. 2010;9.	journal article	Yadouleton, A. (2014) personal communication - see survey note.	personal comm.	NA	NA	NA	NA	Larval collection	NA	NA	NA	2	2009	7	2009	2010	Gambiae Complex	F0	WHO Bioassay 1980	100	100	107	60.7	NA	NA	NA	NA	NA	NA	NA	NA	Benin	point	Tchankpame	NF	NF	NF	NF	NA	NA	NA	NA	NA	NA	NA	NA	NA	NA
103461	Yadouleton AW, Padonou G, Asidi A, Moiroux N, Bio-Banganna S, Corbel V, et al. Insecticide resistance status in Anopheles gambiae in southern Benin. Malar J. 2010;9.	journal article	Yadouleton, A. (2014) personal communication - see survey note.	personal comm.	NA	NA	NA	NA	Larval collection	NA	NA	NA	2	2009	7	2009	2010	Gambiae Complex	F0	WHO Bioassay 1980	100	100	112	31.3	NA	NA	NA	NA	NA	NA	NA	NA	Benin	point	Gbedjromede site 1	6.38478	2.41848	NA	NA	NA	NA	NA	NA	NA	NA	NA	NA	NA	NA
103462	Yadouleton AW, Padonou G, Asidi A, Moiroux N, Bio-Banganna S, Corbel V, et al. Insecticide resistance status in Anopheles gambiae in southern Benin. Malar J. 2010;9.	journal article	Yadouleton, A. (2014) personal communication - see survey note.	personal comm.	Corbel V, N'Guessan R, Brengues C, Chandre F, Djogbenou L, Akogbeto M, et al. Multiple insecticide resistance mechanisms in Anopheles gambiae and Culex quinquefasciatus from Benin, West Africa. Acta Trop. 2007;101(3):207-16.	journal article	NA	NA	Larval collection	NA	NA	NA	2	2009	7	2009	2010	Gambiae Complex	F0	WHO Bioassay 1980	100	100	90	60	NA	NA	NA	NA	NA	NA	NA	NA	Benin	point	Ladji	6.38333	2.41667	NA	NA	NA	NA	NA	NA	NA	NA	NA	NA	NA	NA
103463	Yadouleton AW, Padonou G, Asidi A, Moiroux N, Bio-Banganna S, Corbel V, et al. Insecticide resistance status in Anopheles gambiae in southern Benin. Malar J. 2010;9.	journal article	Yadouleton, A. (2014) personal communication - see survey note.	personal comm.	NA	NA	NA	NA	Larval collection	NA	NA	NA	2	2009	7	2009	2010	Gambiae Complex	F0	WHO Bioassay 1980	100	100	128	66.4	NA	NA	NA	NA	NA	NA	NA	NA	Benin	point	Fifadji	6.39791	2.40162	NA	NA	NA	NA	NA	NA	NA	NA	NA	NA	NA	NA
103464	Yadouleton AW, Padonou G, Asidi A, Moiroux N, Bio-Banganna S, Corbel V, et al. Insecticide resistance status in Anopheles gambiae in southern Benin. Malar J. 2010;9.	journal article	Yadouleton, A. (2014) personal communication - see survey note.	personal comm.	NA	NA	NA	NA	Larval collection	NA	NA	NA	2	2009	7	2009	2010	Gambiae Complex	F0	WHO Bioassay 1980	100	100	68	52.9	NA	NA	NA	NA	NA	NA	NA	NA	Benin	point	Zogbo	6.3901	2.39424	NA	NA	NA	NA	NA	NA	NA	NA	NA	NA	NA	NA
103465	Yadouleton AW, Padonou G, Asidi A, Moiroux N, Bio-Banganna S, Corbel V, et al. Insecticide resistance status in Anopheles gambiae in southern Benin. Malar J. 2010;9.	journal article	Yadouleton, A. (2014) personal communication - see survey note.	personal comm.	NA	NA	NA	NA	Larval collection	NA	NA	NA	2	2009	7	2009	2010	Gambiae Complex	F0	WHO Bioassay 1980	100	100	103	71	NA	NA	NA	NA	NA	NA	NA	NA	Benin	point	Yenawa	6.39022	2.44808	NA	NA	NA	NA	NA	NA	NA	NA	NA	NA	NA	NA
103466	Yadouleton AW, Padonou G, Asidi A, Moiroux N, Bio-Banganna S, Corbel V, et al. Insecticide resistance status in Anopheles gambiae in southern Benin. Malar J. 2010;9.	journal article	Yadouleton, A. (2014) personal communication - see survey note.	personal comm.	NA	NA	NA	NA	Larval collection	NA	NA	NA	2	2009	7	2009	2010	Gambiae Complex	F0	WHO Bioassay 1980	100	100	100	70	NA	NA	NA	NA	NA	NA	NA	NA	Benin	point	Houeyiho site 1	6.36199	2.40209	NA	NA	NA	NA	NA	NA	NA	NA	NA	NA	NA	NA
103467	Yadouleton AW, Padonou G, Asidi A, Moiroux N, Bio-Banganna S, Corbel V, et al. Insecticide resistance status in Anopheles gambiae in southern Benin. Malar J. 2010;9.	journal article	Yadouleton, A. (2014) personal communication - see survey note.	personal comm.	NA	NA	NA	NA	Larval collection	NA	NA	NA	2	2009	7	2009	2010	Gambiae Complex	F0	WHO Bioassay 1980	100	100	256	77	NA	NA	NA	NA	NA	NA	NA	NA	Benin	point	Houeyiho site 2	6.3673	2.39852	NA	NA	NA	NA	NA	NA	NA	NA	NA	NA	NA	NA
103555	Yadouleton AWM, Asidi A, Djouaka RF, Braima J, Agossou CD, Akogbeto MC. Development of vegetable farming: a cause of the emergence of insecticide resistance in populations of Anopheles gambiae in urban areas of Benin. Malar J. 2009;8.	journal article	Yadouleton, A. (2014) personal communication - see survey/mechanism note.	personal comm.	NA	NA	NA	NA	Larval collection	NA	NA	NA	7	2005	2	2007	2009	Gambiae Complex	F0	WHO Bioassay 1980	1500	97.5	1500	18.5	NA	NA	NA	NA	NA	NA	NA	NA	Benin	point	Houeyiho site 3	6.75	2.51667	NA	NA	NA	NA	NA	NA	NA	NA	NA	NA	NA	NA
103558	Yadouleton AWM, Asidi A, Djouaka RF, Braima J, Agossou CD, Akogbeto MC. Development of vegetable farming: a cause of the emergence of insecticide resistance in populations of Anopheles gambiae in urban areas of Benin. Malar J. 2009;8.	journal article	Yadouleton, A. (2014) personal communication - see survey/mechanism note.	personal comm.	NA	NA	NA	NA	Larval collection	NA	NA	NA	7	2005	2	2007	2009	Gambiae Complex	F0	WHO Bioassay 1980	1500	98	1500	22.5	NA	NA	NA	NA	NA	NA	NA	NA	Benin	point	Acron	NF	NF	2	5922	NA	NA	NA	NA	NA	NA	NA	NA	NA	NA
103561	Yadouleton AWM, Asidi A, Djouaka RF, Braima J, Agossou CD, Akogbeto MC. Development of vegetable farming: a cause of the emergence of insecticide resistance in populations of Anopheles gambiae in urban areas of Benin. Malar J. 2009;8.	journal article	Yadouleton, A. (2014) personal communication - see survey/mechanism note.	personal comm.	NA	NA	NA	NA	Larval collection	NA	NA	NA	7	2005	2	2007	2009	Gambiae Complex	F0	WHO Bioassay 1980	1500	98.5	1500	76.5	NA	NA	NA	NA	NA	NA	NA	NA	Benin	point	Azereke	9.36667	2.66667	NA	NA	NA	NA	NA	NA	NA	NA	NA	NA	NA	NA
103630	Ranson H, Abdallah H, Badolo A, Guelbeogo WM, Kerah-Hinzoumbe C, Yangalbe-Kalnone E, et al. Insecticide resistance in Anopheles gambiae: data from the first year of a multi-country study highlight the extent of the problem. Malar J. 2009;8.	journal article	Ranson, H. (2014) personal communication	personal comm.	Badolo A, Traore A, Jones CM, Sanou A, Flood L, Guelbeogo WM, et al. Three years of insecticide resistance monitoring in Anopheles gambiae in Burkina Faso: resistance on the rise? Malar J. 2012;11.	journal article	NA	NA	Larval collection	NA	NA	NA	8	2008	8	2008	2009	Gambiae Complex	F0	WHO Bioassay 1998	110	100	107	75	NA	NA	NA	NA	NA	NA	NA	NA	Burkina Faso	point	Kuinima	11.15	-4.28333	NA	NA	NA	NA	NA	NA	NA	NA	NA	NA	NA	NA
103631	Ranson H, Abdallah H, Badolo A, Guelbeogo WM, Kerah-Hinzoumbe C, Yangalbe-Kalnone E, et al. Insecticide resistance in Anopheles gambiae: data from the first year of a multi-country study highlight the extent of the problem. Malar J. 2009;8.	journal article	Ranson, H. (2014) personal communication	personal comm.	Badolo A, Traore A, Jones CM, Sanou A, Flood L, Guelbeogo WM, et al. Three years of insecticide resistance monitoring in Anopheles gambiae in Burkina Faso: resistance on the rise? Malar J. 2012;11.	journal article	NA	NA	Larval collection	NA	NA	NA	10	2008	10	2008	2009	Gambiae Complex	F0	WHO Bioassay 1998	104	75	105	22	NA	NA	NA	NA	NA	NA	NA	NA	Burkina Faso	point	Kuinima	11.15	-4.28333	NA	NA	NA	NA	NA	NA	NA	NA	NA	NA	NA	NA
103640	Ranson H, Abdallah H, Badolo A, Guelbeogo WM, Kerah-Hinzoumbe C, Yangalbe-Kalnone E, et al. Insecticide resistance in Anopheles gambiae: data from the first year of a multi-country study highlight the extent of the problem. Malar J. 2009;8.	journal article	Ranson, H. (2014) personal communication	personal comm.	Badolo A, Traore A, Jones CM, Sanou A, Flood L, Guelbeogo WM, et al. Three years of insecticide resistance monitoring in Anopheles gambiae in Burkina Faso: resistance on the rise? Malar J. 2012;11.	journal article	NA	NA	Larval collection	NA	NA	NA	7	2008	9	2008	2009	Gambiae Complex	F0	WHO Bioassay 1998	100	92	100	83	NA	NA	NA	NA	NA	NA	NA	NA	Burkina Faso	point	Goundry	12.5	-1.33333	NA	NA	NA	NA	NA	NA	NA	NA	NA	NA	NA	NA
103641	Ranson H, Abdallah H, Badolo A, Guelbeogo WM, Kerah-Hinzoumbe C, Yangalbe-Kalnone E, et al. Insecticide resistance in Anopheles gambiae: data from the first year of a multi-country study highlight the extent of the problem. Malar J. 2009;8.	journal article	Ranson, H. (2014) personal communication	personal comm.	Badolo A, Traore A, Jones CM, Sanou A, Flood L, Guelbeogo WM, et al. Three years of insecticide resistance monitoring in Anopheles gambiae in Burkina Faso: resistance on the rise? Malar J. 2012;11.	journal article	NA	NA	Larval collection	NA	NA	NA	10	2008	10	2008	2009	Gambiae Complex	F0	WHO Bioassay 1998	101	86	101	76	NA	NA	NA	NA	NA	NA	NA	NA	Burkina Faso	point	Goundry	12.5	-1.33333	NA	NA	NA	NA	NA	NA	NA	NA	NA	NA	NA	NA
103650	Ranson H, Abdallah H, Badolo A, Guelbeogo WM, Kerah-Hinzoumbe C, Yangalbe-Kalnone E, et al. Insecticide resistance in Anopheles gambiae: data from the first year of a multi-country study highlight the extent of the problem. Malar J. 2009;8.	journal article	Ranson, H. (2014) personal communication	personal comm.	Badolo A, Traore A, Jones CM, Sanou A, Flood L, Guelbeogo WM, et al. Three years of insecticide resistance monitoring in Anopheles gambiae in Burkina Faso: resistance on the rise? Malar J. 2012;11.	journal article	NA	NA	Larval collection	NA	NA	NA	7	2008	8	2008	2009	Gambiae Complex	F0	WHO Bioassay 1998	102	90	103	82	NA	NA	NA	NA	NA	NA	NA	NA	Burkina Faso	point	Koupela	12.1667	-0.35	NA	NA	NA	NA	NA	NA	NA	NA	NA	NA	NA	NA
103651	Ranson H, Abdallah H, Badolo A, Guelbeogo WM, Kerah-Hinzoumbe C, Yangalbe-Kalnone E, et al. Insecticide resistance in Anopheles gambiae: data from the first year of a multi-country study highlight the extent of the problem. Malar J. 2009;8.	journal article	Ranson, H. (2014) personal communication	personal comm.	Badolo A, Traore A, Jones CM, Sanou A, Flood L, Guelbeogo WM, et al. Three years of insecticide resistance monitoring in Anopheles gambiae in Burkina Faso: resistance on the rise? Malar J. 2012;11.	journal article	NA	NA	Larval collection	NA	NA	NA	10	2008	10	2008	2009	Gambiae Complex	F0	WHO Bioassay 1998	100	93	104	74	NA	NA	NA	NA	NA	NA	NA	NA	Burkina Faso	point	Koupela	12.1667	-0.35	NA	NA	NA	NA	NA	NA	NA	NA	NA	NA	NA	NA
103660	Ranson H, Abdallah H, Badolo A, Guelbeogo WM, Kerah-Hinzoumbe C, Yangalbe-Kalnone E, et al. Insecticide resistance in Anopheles gambiae: data from the first year of a multi-country study highlight the extent of the problem. Malar J. 2009;8.	journal article	Ranson, H. (2014) personal communication	personal comm.	Badolo A, Traore A, Jones CM, Sanou A, Flood L, Guelbeogo WM, et al. Three years of insecticide resistance monitoring in Anopheles gambiae in Burkina Faso: resistance on the rise? Malar J. 2012;11.	journal article	NA	NA	Larval collection	NA	NA	NA	8	2008	8	2008	2009	Gambiae Complex	F0	WHO Bioassay 1998	101	83	102	64	NA	NA	NA	NA	NA	NA	NA	NA	Burkina Faso	point	Soumousso	11	-4.05	NA	NA	NA	NA	NA	NA	NA	NA	NA	NA	NA	NA
103661	Ranson H, Abdallah H, Badolo A, Guelbeogo WM, Kerah-Hinzoumbe C, Yangalbe-Kalnone E, et al. Insecticide resistance in Anopheles gambiae: data from the first year of a multi-country study highlight the extent of the problem. Malar J. 2009;8.	journal article	Ranson, H. (2014) personal communication	personal comm.	Badolo A, Traore A, Jones CM, Sanou A, Flood L, Guelbeogo WM, et al. Three years of insecticide resistance monitoring in Anopheles gambiae in Burkina Faso: resistance on the rise? Malar J. 2012;11.	journal article	NA	NA	Larval collection	NA	NA	NA	10	2008	10	2008	2009	Gambiae Complex	F0	WHO Bioassay 1998	104	75	107	46	NA	NA	NA	NA	NA	NA	NA	NA	Burkina Faso	point	Soumousso	11	-4.05	NA	NA	NA	NA	NA	NA	NA	NA	NA	NA	NA	NA
103671	Ranson H, Abdallah H, Badolo A, Guelbeogo WM, Kerah-Hinzoumbe C, Yangalbe-Kalnone E, et al. Insecticide resistance in Anopheles gambiae: data from the first year of a multi-country study highlight the extent of the problem. Malar J. 2009;8.	journal article	Ranson, H. (2014) personal communication	personal comm.	NA	NA	NA	NA	Larval collection	NA	NA	NA	9	2008	9	2008	2009	Gambiae Complex	F0	WHO Bioassay 1998	119	100	123	72	NA	NA	NA	NA	NA	NA	NA	NA	Chad	point	N'djamena	12.1	15.0333	NA	NA	NA	NA	NA	NA	NA	NA	NA	NA	NA	NA
103681	Ranson H, Abdallah H, Badolo A, Guelbeogo WM, Kerah-Hinzoumbe C, Yangalbe-Kalnone E, et al. Insecticide resistance in Anopheles gambiae: data from the first year of a multi-country study highlight the extent of the problem. Malar J. 2009;8.	journal article	Ranson, H. (2014) personal communication	personal comm.	NA	NA	NA	NA	Larval collection	NA	NA	NA	10	2008	10	2008	2009	Gambiae Complex	F0	WHO Bioassay 1998	117	74	115	55	NA	NA	NA	NA	NA	NA	NA	NA	Chad	point	Mandelia	11.7167	15.2333	NA	NA	NA	NA	NA	NA	NA	NA	NA	NA	NA	NA
103690	Ranson H, Abdallah H, Badolo A, Guelbeogo WM, Kerah-Hinzoumbe C, Yangalbe-Kalnone E, et al. Insecticide resistance in Anopheles gambiae: data from the first year of a multi-country study highlight the extent of the problem. Malar J. 2009;8.	journal article	Ranson, H. (2014) personal communication	personal comm.	NA	NA	NA	NA	Larval collection	NA	NA	NA	8	2008	8	2008	2009	Gambiae Complex	F0	WHO Bioassay 1998	117	80	119	74	NA	NA	NA	NA	NA	NA	NA	NA	Chad	point	Bongor	10.2794	15.3755	NA	NA	NA	NA	NA	NA	NA	NA	NA	NA	NA	NA
103691	Ranson H, Abdallah H, Badolo A, Guelbeogo WM, Kerah-Hinzoumbe C, Yangalbe-Kalnone E, et al. Insecticide resistance in Anopheles gambiae: data from the first year of a multi-country study highlight the extent of the problem. Malar J. 2009;8.	journal article	Ranson, H. (2014) personal communication	personal comm.	NA	NA	NA	NA	Larval collection	NA	NA	NA	10	2008	10	2008	2009	Gambiae Complex	F0	WHO Bioassay 1998	116	31	115	43	NA	NA	NA	NA	NA	NA	NA	NA	Chad	point	Bongor	10.2794	15.3755	NA	NA	NA	NA	NA	NA	NA	NA	NA	NA	NA	NA
103700	Ranson H, Abdallah H, Badolo A, Guelbeogo WM, Kerah-Hinzoumbe C, Yangalbe-Kalnone E, et al. Insecticide resistance in Anopheles gambiae: data from the first year of a multi-country study highlight the extent of the problem. Malar J. 2009;8.	journal article	Ranson, H. (2014) personal communication	personal comm.	NA	NA	NA	NA	Larval collection	NA	NA	NA	8	2008	9	2008	2009	Gambiae Complex	F0	WHO Bioassay 1998	112	72	117	65	NA	NA	NA	NA	NA	NA	NA	NA	Chad	point	Donia	8.4	16.4	NA	NA	NA	NA	NA	NA	NA	NA	NA	NA	NA	NA
103701	Ranson H, Abdallah H, Badolo A, Guelbeogo WM, Kerah-Hinzoumbe C, Yangalbe-Kalnone E, et al. Insecticide resistance in Anopheles gambiae: data from the first year of a multi-country study highlight the extent of the problem. Malar J. 2009;8.	journal article	Ranson, H. (2014) personal communication	personal comm.	NA	NA	NA	NA	Larval collection	NA	NA	NA	10	2008	10	2008	2009	Gambiae Complex	F0	WHO Bioassay 1998	103	70	113	75	NA	NA	NA	NA	NA	NA	NA	NA	Chad	point	Donia	8.4	16.4	NA	NA	NA	NA	NA	NA	NA	NA	NA	NA	NA	NA
103710	Ranson H, Abdallah H, Badolo A, Guelbeogo WM, Kerah-Hinzoumbe C, Yangalbe-Kalnone E, et al. Insecticide resistance in Anopheles gambiae: data from the first year of a multi-country study highlight the extent of the problem. Malar J. 2009;8.	journal article	Ranson, H. (2014) personal communication	personal comm.	Abdalla H, Matambo TS, Koekemoer LL, Mnzava AP, Hunt RH, Coetzee M. Insecticide susceptibility and vector status of natural populations of Anopheles arabiensis from Sudan. Trans Roy Soc Trop Med Hyg. 2008;102(3):263-71.	journal article	NA	NA	Larval collection	NA	NA	NA	9	2008	9	2008	2009	Gambiae Complex	F0	WHO Bioassay 1998	101	72	103	30	NA	NA	NA	NA	NA	NA	NA	NA	Sudan	point	Wad Medani	14.4	33.5167	NA	NA	NA	NA	NA	NA	NA	NA	NA	NA	NA	NA
103711	Ranson H, Abdallah H, Badolo A, Guelbeogo WM, Kerah-Hinzoumbe C, Yangalbe-Kalnone E, et al. Insecticide resistance in Anopheles gambiae: data from the first year of a multi-country study highlight the extent of the problem. Malar J. 2009;8.	journal article	Ranson, H. (2014) personal communication	personal comm.	Abdalla H, Matambo TS, Koekemoer LL, Mnzava AP, Hunt RH, Coetzee M. Insecticide susceptibility and vector status of natural populations of Anopheles arabiensis from Sudan. Trans Roy Soc Trop Med Hyg. 2008;102(3):263-71.	journal article	NA	NA	Larval collection	NA	NA	NA	1	2009	1	2009	2009	Gambiae Complex	F0	WHO Bioassay 1998	111	100	118	88	NA	NA	NA	NA	NA	NA	NA	NA	Sudan	point	Wad Medani	14.4	33.5167	NA	NA	NA	NA	NA	NA	NA	NA	NA	NA	NA	NA
103720	Ranson H, Abdallah H, Badolo A, Guelbeogo WM, Kerah-Hinzoumbe C, Yangalbe-Kalnone E, et al. Insecticide resistance in Anopheles gambiae: data from the first year of a multi-country study highlight the extent of the problem. Malar J. 2009;8.	journal article	Ranson, H. (2014) personal communication	personal comm.	NA	NA	NA	NA	Larval collection	NA	NA	NA	10	2008	10	2008	2009	Gambiae Complex	F0	WHO Bioassay 1998	111	87	122	67	NA	NA	NA	NA	NA	NA	NA	NA	Sudan	point	Rofaa	14.7833	33.3667	NA	NA	NA	NA	NA	NA	NA	NA	NA	NA	NA	NA
103721	Ranson H, Abdallah H, Badolo A, Guelbeogo WM, Kerah-Hinzoumbe C, Yangalbe-Kalnone E, et al. Insecticide resistance in Anopheles gambiae: data from the first year of a multi-country study highlight the extent of the problem. Malar J. 2009;8.	journal article	Ranson, H. (2014) personal communication	personal comm.	NA	NA	NA	NA	Larval collection	NA	NA	NA	1	2009	1	2009	2009	Gambiae Complex	F0	WHO Bioassay 1998	117	97	118	80	NA	NA	NA	NA	NA	NA	NA	NA	Sudan	point	Rofaa	14.7833	33.3667	NA	NA	NA	NA	NA	NA	NA	NA	NA	NA	NA	NA
103730	Ranson H, Abdallah H, Badolo A, Guelbeogo WM, Kerah-Hinzoumbe C, Yangalbe-Kalnone E, et al. Insecticide resistance in Anopheles gambiae: data from the first year of a multi-country study highlight the extent of the problem. Malar J. 2009;8.	journal article	Ranson, H. (2014) personal communication	personal comm.	NA	NA	NA	NA	Larval collection	NA	NA	NA	10	2008	11	2008	2009	Gambiae Complex	F0	WHO Bioassay 1998	119	98	115	88	NA	NA	NA	NA	NA	NA	NA	NA	Sudan	point	Wad El Hadad	13.85	33.55	NA	NA	NA	NA	NA	NA	NA	NA	NA	NA	NA	NA
103731	Ranson H, Abdallah H, Badolo A, Guelbeogo WM, Kerah-Hinzoumbe C, Yangalbe-Kalnone E, et al. Insecticide resistance in Anopheles gambiae: data from the first year of a multi-country study highlight the extent of the problem. Malar J. 2009;8.	journal article	Ranson, H. (2014) personal communication	personal comm.	NA	NA	NA	NA	Larval collection	NA	NA	NA	1	2009	1	2009	2009	Gambiae Complex	F0	WHO Bioassay 1998	113	97	100	93	NA	NA	NA	NA	NA	NA	NA	NA	Sudan	point	Wad El Hadad	13.85	33.55	NA	NA	NA	NA	NA	NA	NA	NA	NA	NA	NA	NA
103740	Ranson H, Abdallah H, Badolo A, Guelbeogo WM, Kerah-Hinzoumbe C, Yangalbe-Kalnone E, et al. Insecticide resistance in Anopheles gambiae: data from the first year of a multi-country study highlight the extent of the problem. Malar J. 2009;8.	journal article	Ranson, H. (2014) personal communication	personal comm.	NA	NA	NA	NA	Larval collection	NA	NA	NA	10	2008	10	2008	2009	Gambiae Complex	F0	WHO Bioassay 1998	121	93	114	98	NA	NA	NA	NA	NA	NA	NA	NA	Sudan	point	El Managil	14.1833	33.1333	NA	NA	NA	NA	NA	NA	NA	NA	NA	NA	NA	NA
103741	Ranson H, Abdallah H, Badolo A, Guelbeogo WM, Kerah-Hinzoumbe C, Yangalbe-Kalnone E, et al. Insecticide resistance in Anopheles gambiae: data from the first year of a multi-country study highlight the extent of the problem. Malar J. 2009;8.	journal article	Ranson, H. (2014) personal communication	personal comm.	NA	NA	NA	NA	Larval collection	NA	NA	NA	1	2009	1	2009	2009	Gambiae Complex	F0	WHO Bioassay 1998	123	99	122	89	NA	NA	NA	NA	NA	NA	NA	NA	Sudan	point	El Managil	14.1833	33.1333	NA	NA	NA	NA	NA	NA	NA	NA	NA	NA	NA	NA
104774	Protopopoff N, Verhaeghen K, Van Bortel W, Roelants P, Marcotty T, Baza D, et al. A significant increase in kdr in Anopheles gambiae is associated with an intensive vector control intervention in Burundi highlands. Trop Med Int Health. 2008;13(12):1479-87.	journal article	NA	NA	NA	NA	NA	NA	House resting indoors	NA	NA	NA	NR	2005	NR	2005	2008	Funestus Subgroup	F0	WHO Bioassay 1998	104	100	94	98.94	NA	NA	NA	NA	NA	NA	NA	NA	Burundi	point	Mutaho	-3.09	29.9	NA	NA	NA	NA	NA	NA	NA	NA	NA	NA	NA	NA
104786	Protopopoff N, Verhaeghen K, Van Bortel W, Roelants P, Marcotty T, Baza D, et al. A significant increase in kdr in Anopheles gambiae is associated with an intensive vector control intervention in Burundi highlands. Trop Med Int Health. 2008;13(12):1479-87.	journal article	NA	NA	NA	NA	NA	NA	House resting indoors	NA	NA	NA	NR	2005	NR	2005	2008	Gambiae Complex	F0	WHO Bioassay 1998	80	98.75	153	86.93	NA	NA	NA	NA	NA	NA	NA	NA	Burundi	point	Mutaho	-3.09	29.9	NA	NA	NA	NA	NA	NA	NA	NA	NA	NA	NA	NA
104791	Protopopoff N, Verhaeghen K, Van Bortel W, Roelants P, Marcotty T, Baza D, et al. A significant increase in kdr in Anopheles gambiae is associated with an intensive vector control intervention in Burundi highlands. Trop Med Int Health. 2008;13(12):1479-87.	journal article	NA	NA	NA	NA	NA	NA	House resting indoors	NA	NA	NA	NR	2006	NR	2006	2008	Gambiae Complex	F0	WHO Bioassay 1998	101	100	107	84.11	NA	NA	NA	NA	NA	NA	NA	NA	Burundi	point	Gitega site 2	-3.42	30.02	NA	NA	NA	NA	NA	NA	NA	NA	NA	NA	NA	NA
104794	Protopopoff N, Verhaeghen K, Van Bortel W, Roelants P, Marcotty T, Baza D, et al. A significant increase in kdr in Anopheles gambiae is associated with an intensive vector control intervention in Burundi highlands. Trop Med Int Health. 2008;13(12):1479-87.	journal article	NA	NA	NA	NA	NA	NA	House resting indoors	NA	NA	NA	NR	2007	NR	2007	2008	Gambiae Complex	F0	WHO Bioassay 1998	177	94.35	189	57.14	NA	NA	NA	NA	NA	NA	NA	NA	Burundi	point	Karuzi site 1	-3.01	30.16	NA	NA	NA	NA	NA	NA	NA	NA	NA	NA	NA	NA
104937	Casimiro S, Coleman M, Hemingway J, Sharp B. Insecticide resistance in Anopheles arabiensis and Anopheles gambiae from Mozambique. J Med Entomol. 2006;43(2):276-82.	journal article	Casimiro SLR, Hemingway J, Sharp BL, Coleman M. Monitoring the operational impact of insecticide usage for malaria control on Anopheles funestus from Mozambique. Malar J. 2007;6.	journal article	NA	NA	NA	NA	House resting indoors	NA	NA	NA	3	2000	7	2002	2006	Gambiae Complex	F1	WHO Bioassay 1998	43	100	28	100	NA	NA	55	100	NA	NA	NA	NA	Mozambique	point	Boane	-26.0413	32.3255	NA	NA	NA	NA	NA	NA	NA	NA	NA	NA	NA	NA
104944	Casimiro S, Coleman M, Hemingway J, Sharp B. Insecticide resistance in Anopheles arabiensis and Anopheles gambiae from Mozambique. J Med Entomol. 2006;43(2):276-82.	journal article	Casimiro SLR, Hemingway J, Sharp BL, Coleman M. Monitoring the operational impact of insecticide usage for malaria control on Anopheles funestus from Mozambique. Malar J. 2007;6.	journal article	NA	NA	NA	NA	House resting indoors	NA	NA	NA	3	2000	7	2002	2006	Gambiae Complex	F1	WHO Bioassay 1998	22	100	NA	NA	NA	NA	8	100	NA	NA	NA	NA	Mozambique	point	Catembe	-25.9917	32.5373	NA	NA	NA	NA	NA	NA	NA	NA	NA	NA	NA	NA
104949	Casimiro S, Coleman M, Hemingway J, Sharp B. Insecticide resistance in Anopheles arabiensis and Anopheles gambiae from Mozambique. J Med Entomol. 2006;43(2):276-82.	journal article	Casimiro SLR, Hemingway J, Sharp BL, Coleman M. Monitoring the operational impact of insecticide usage for malaria control on Anopheles funestus from Mozambique. Malar J. 2007;6.	journal article	NA	NA	NA	NA	House resting indoors	NA	NA	NA	3	2000	7	2002	2006	Gambiae Complex	F1	WHO Bioassay 1998	37	100	28	100	NA	NA	48	98	NA	NA	NA	NA	Mozambique	point	Catuane	-26.7694	32.3755	NA	NA	NA	NA	NA	NA	NA	NA	NA	NA	NA	NA
104965	Casimiro S, Coleman M, Hemingway J, Sharp B. Insecticide resistance in Anopheles arabiensis and Anopheles gambiae from Mozambique. J Med Entomol. 2006;43(2):276-82.	journal article	Casimiro S, Coleman M, Mohloai P, Hemingway J, Sharp B. Insecticide resistance in Anopheles funestus (Diptera : Culicidae) from Mozambique. J Med Entomol. 2006;43(2):267-75.	journal article	NA	NA	NA	NA	House resting indoors	NA	NA	NA	3	2000	7	2002	2006	Gambiae Complex	F1	WHO Bioassay 1998	127	100	NA	NA	NA	NA	77	100	NA	NA	NA	NA	Mozambique	point	Homoine	-23.9247	35.168	NA	NA	NA	NA	NA	NA	NA	NA	NA	NA	NA	NA
104974	Casimiro S, Coleman M, Hemingway J, Sharp B. Insecticide resistance in Anopheles arabiensis and Anopheles gambiae from Mozambique. J Med Entomol. 2006;43(2):276-82.	journal article	Casimiro SLR, Hemingway J, Sharp BL, Coleman M. Monitoring the operational impact of insecticide usage for malaria control on Anopheles funestus from Mozambique. Malar J. 2007;6.	journal article	NA	NA	NA	NA	House resting indoors	NA	NA	NA	3	2000	7	2002	2006	Gambiae Complex	F1	WHO Bioassay 1998	18	100	12	100	NA	NA	9	100	NA	NA	NA	NA	Mozambique	point	Manhica	-25.4735	32.7546	NA	NA	NA	NA	NA	NA	NA	NA	NA	NA	NA	NA
104978	Casimiro S, Coleman M, Hemingway J, Sharp B. Insecticide resistance in Anopheles arabiensis and Anopheles gambiae from Mozambique. J Med Entomol. 2006;43(2):276-82.	journal article	Casimiro SLR, Hemingway J, Sharp BL, Coleman M. Monitoring the operational impact of insecticide usage for malaria control on Anopheles funestus from Mozambique. Malar J. 2007;6.	journal article	NA	NA	NA	NA	House resting indoors	NA	NA	NA	3	2000	7	2002	2006	Gambiae Complex	F1	WHO Bioassay 1998	16	75	NA	NA	NA	NA	10	100	NA	NA	NA	NA	Mozambique	point	Manjacaze	-24.7217	33.8729	NA	NA	NA	NA	NA	NA	NA	NA	NA	NA	NA	NA
104980	Casimiro S, Coleman M, Hemingway J, Sharp B. Insecticide resistance in Anopheles arabiensis and Anopheles gambiae from Mozambique. J Med Entomol. 2006;43(2):276-82.	journal article	NA	NA	NA	NA	NA	NA	House resting indoors	NA	NA	NA	3	2000	7	2002	2006	Gambiae Complex	F1	WHO Bioassay 1998	8	100	NA	NA	NA	NA	18	100	NA	NA	NA	NA	Mozambique	point	Marracuene	-25.7359	32.6753	NA	NA	NA	NA	NA	NA	NA	NA	NA	NA	NA	NA
104985	Casimiro S, Coleman M, Hemingway J, Sharp B. Insecticide resistance in Anopheles arabiensis and Anopheles gambiae from Mozambique. J Med Entomol. 2006;43(2):276-82.	journal article	Casimiro SLR, Hemingway J, Sharp BL, Coleman M. Monitoring the operational impact of insecticide usage for malaria control on Anopheles funestus from Mozambique. Malar J. 2007;6.	journal article	NA	NA	NA	NA	House resting indoors	NA	NA	NA	3	2000	7	2002	2006	Gambiae Complex	F1	WHO Bioassay 1998	66	95	8	100	NA	NA	109	99	NA	NA	NA	NA	Mozambique	point	Moamba	-25.6058	32.2577	NA	NA	NA	NA	NA	NA	NA	NA	NA	NA	NA	NA
104992	Casimiro S, Coleman M, Hemingway J, Sharp B. Insecticide resistance in Anopheles arabiensis and Anopheles gambiae from Mozambique. J Med Entomol. 2006;43(2):276-82.	journal article	Casimiro SLR, Hemingway J, Sharp BL, Coleman M. Monitoring the operational impact of insecticide usage for malaria control on Anopheles funestus from Mozambique. Malar J. 2007;6.	journal article	NA	NA	NA	NA	House resting indoors	NA	NA	NA	3	2000	7	2002	2006	Gambiae Complex	F1	WHO Bioassay 1998	18	100	NA	NA	NA	NA	23	100	NA	NA	NA	NA	Mozambique	point	Namialo	-14.9089	39.9997	NA	NA	NA	NA	NA	NA	NA	NA	NA	NA	NA	NA
104998	Casimiro S, Coleman M, Hemingway J, Sharp B. Insecticide resistance in Anopheles arabiensis and Anopheles gambiae from Mozambique. J Med Entomol. 2006;43(2):276-82.	journal article	Casimiro SLR, Hemingway J, Sharp BL, Coleman M. Monitoring the operational impact of insecticide usage for malaria control on Anopheles funestus from Mozambique. Malar J. 2007;6.	journal article	NA	NA	NA	NA	House resting indoors	NA	NA	NA	3	2000	7	2002	2006	Gambiae Complex	F1	WHO Bioassay 1998	17	100	25	100	NA	NA	19	100	NA	NA	NA	NA	Mozambique	point	Polana Canico	-25.9284	32.6131	NA	NA	NA	NA	NA	NA	NA	NA	NA	NA	NA	NA
105004	Casimiro S, Coleman M, Hemingway J, Sharp B. Insecticide resistance in Anopheles arabiensis and Anopheles gambiae from Mozambique. J Med Entomol. 2006;43(2):276-82.	journal article	Casimiro SLR, Hemingway J, Sharp BL, Coleman M. Monitoring the operational impact of insecticide usage for malaria control on Anopheles funestus from Mozambique. Malar J. 2007;6.	journal article	NA	NA	NA	NA	House resting indoors	NA	NA	NA	3	2000	7	2002	2006	Gambiae Complex	F1	WHO Bioassay 1998	15	100	4	100	NA	NA	NA	NA	NA	NA	NA	NA	Mozambique	point	Quelimane	-17.8636	36.8912	NA	NA	NA	NA	NA	NA	NA	NA	NA	NA	NA	NA
105007	Casimiro S, Coleman M, Hemingway J, Sharp B. Insecticide resistance in Anopheles arabiensis and Anopheles gambiae from Mozambique. J Med Entomol. 2006;43(2):276-82.	journal article	Casimiro SLR, Hemingway J, Sharp BL, Coleman M. Monitoring the operational impact of insecticide usage for malaria control on Anopheles funestus from Mozambique. Malar J. 2007;6.	journal article	NA	NA	NA	NA	House resting indoors	NA	NA	NA	3	2000	7	2002	2006	Gambiae Complex	F1	WHO Bioassay 1998	43	100	NA	NA	NA	NA	43	100	NA	NA	NA	NA	Mozambique	point	Ressano Garcia	-25.4523	32.0299	NA	NA	NA	NA	NA	NA	NA	NA	NA	NA	NA	NA
105226	Kristan M, Fleischmann H, della Torre A, Stich A, Curtis CF. Pyrethroid resistance/susceptibility and differential urban/rural distribution of Anopheles arabiensis and An. gambiae s.s. malaria vectors in Nigeria and Ghana. Med Vet Entomol. 2003;17(3):326-32.	journal article	NA	NA	NA	NA	NA	NA	Larval collection	NA	NA	NA	7	2000	7	2000	2003	Gambiae Complex	F0	WHO Bioassay 1975	108	97.2	94	100	NA	NA	NA	NA	NA	NA	NA	NA	Ghana	point	Ankasa	5.45	-2.06667	NA	NA	NA	NA	NA	NA	NA	NA	NA	NA	NA	NA
105227	Kristan M, Fleischmann H, della Torre A, Stich A, Curtis CF. Pyrethroid resistance/susceptibility and differential urban/rural distribution of Anopheles arabiensis and An. gambiae s.s. malaria vectors in Nigeria and Ghana. Med Vet Entomol. 2003;17(3):326-32.	journal article	NA	NA	NA	NA	NA	NA	Larval collection	NA	NA	NA	7	2000	7	2000	2003	Gambiae Complex	F0	WHO Bioassay 1975	113	100	119	99.2	NA	NA	NA	NA	NA	NA	NA	NA	Ghana	point	Tarkwa	5.28333	-2.01667	NA	NA	NA	NA	NA	NA	NA	NA	NA	NA	NA	NA
105228	Kristan M, Fleischmann H, della Torre A, Stich A, Curtis CF. Pyrethroid resistance/susceptibility and differential urban/rural distribution of Anopheles arabiensis and An. gambiae s.s. malaria vectors in Nigeria and Ghana. Med Vet Entomol. 2003;17(3):326-32.	journal article	NA	NA	NA	NA	NA	NA	Larval collection	NA	NA	NA	7	2000	7	2000	2003	Gambiae Complex	F0	WHO Bioassay 1975	101	98	109	100	NA	NA	NA	NA	NA	NA	NA	NA	Ghana	point	Coastal region	4.93333	-2.35	NA	NA	NA	NA	NA	NA	NA	NA	NA	NA	NA	NA
105229	Kristan M, Fleischmann H, della Torre A, Stich A, Curtis CF. Pyrethroid resistance/susceptibility and differential urban/rural distribution of Anopheles arabiensis and An. gambiae s.s. malaria vectors in Nigeria and Ghana. Med Vet Entomol. 2003;17(3):326-32.	journal article	NA	NA	NA	NA	NA	NA	Larval collection	NA	NA	NA	7	2001	7	2001	2003	Gambiae Complex	F0	WHO Bioassay 1975	195	95.3	196	87.9	NA	NA	NA	NA	NA	NA	NA	NA	Nigeria	point	Lantoro	7.15634	3.36945	NA	NA	NA	NA	NA	NA	NA	NA	NA	NA	NA	NA
105230	Kristan M, Fleischmann H, della Torre A, Stich A, Curtis CF. Pyrethroid resistance/susceptibility and differential urban/rural distribution of Anopheles arabiensis and An. gambiae s.s. malaria vectors in Nigeria and Ghana. Med Vet Entomol. 2003;17(3):326-32.	journal article	NA	NA	NA	NA	NA	NA	Larval collection	NA	NA	NA	7	2001	7	2001	2003	Gambiae Complex	F0	WHO Bioassay 1975	26	95.2	25	75.2	NA	NA	NA	NA	NA	NA	NA	NA	Nigeria	point	Obantoko	7.17841	3.39469	NA	NA	NA	NA	NA	NA	NA	NA	NA	NA	NA	NA
105231	Kristan M, Fleischmann H, della Torre A, Stich A, Curtis CF. Pyrethroid resistance/susceptibility and differential urban/rural distribution of Anopheles arabiensis and An. gambiae s.s. malaria vectors in Nigeria and Ghana. Med Vet Entomol. 2003;17(3):326-32.	journal article	NA	NA	NA	NA	NA	NA	Larval collection	NA	NA	NA	7	2001	7	2001	2003	Gambiae Complex	F0	WHO Bioassay 1975	42	100	45	89.6	NA	NA	NA	NA	NA	NA	NA	NA	Nigeria	point	Aiyetoro	7.18333	3.01667	NA	NA	NA	NA	NA	NA	NA	NA	NA	NA	NA	NA
105232	Kristan M, Fleischmann H, della Torre A, Stich A, Curtis CF. Pyrethroid resistance/susceptibility and differential urban/rural distribution of Anopheles arabiensis and An. gambiae s.s. malaria vectors in Nigeria and Ghana. Med Vet Entomol. 2003;17(3):326-32.	journal article	NA	NA	NA	NA	NA	NA	Larval collection	NA	NA	NA	7	2001	7	2001	2003	Gambiae Complex	F0	WHO Bioassay 1975	57	100	52	81.7	NA	NA	NA	NA	NA	NA	NA	NA	Nigeria	point	Kobape	7.03333	3.45	NA	NA	NA	NA	NA	NA	NA	NA	NA	NA	NA	NA
105233	Kristan M, Fleischmann H, della Torre A, Stich A, Curtis CF. Pyrethroid resistance/susceptibility and differential urban/rural distribution of Anopheles arabiensis and An. gambiae s.s. malaria vectors in Nigeria and Ghana. Med Vet Entomol. 2003;17(3):326-32.	journal article	NA	NA	NA	NA	NA	NA	Larval collection	NA	NA	NA	7	2001	7	2001	2003	Gambiae Complex	F0	WHO Bioassay 1975	23	100	23	100	NA	NA	NA	NA	NA	NA	NA	NA	Nigeria	point	Olugbo	7.21667	3.61667	NA	NA	NA	NA	NA	NA	NA	NA	NA	NA	NA	NA
105289	ANVR (2013) personal communication	personal comm.	Aultman K, Bill & Melinda Gates Foundation (2013) personal communication	personal comm.	NA	NA	NA	NA	NR	NR	NR	NR	1	2002	12	2002	NA	Gambiae Complex	NR	WHO Bioassay (version unknown)	527	100	NA	NA	NA	NA	512	100	NA	NA	NA	NA	Botswana	point	Chobe	-18.6665	24.5004	NA	NA	NA	NA	NA	NA	NA	NA	NA	NA	NA	NA
105293	ANVR (2013) personal communication	personal comm.	Aultman K, Bill & Melinda Gates Foundation (2013) personal communication	personal comm.	NA	NA	NA	NA	NR	NR	NR	NR	1	2002	12	2002	NA	Gambiae Complex	NR	WHO Bioassay (version unknown)	196	99.49	NA	NA	NA	NA	125	97.6	NA	NA	NA	NA	Botswana	point	Okavango	NF	NF	NF	NF	NA	NA	NA	NA	NA	NA	NA	NA	NA	NA
105295	ANVR (2013) personal communication	personal comm.	Aultman K, Bill & Melinda Gates Foundation (2013) personal communication	personal comm.	NA	NA	NA	NA	NR	NR	NR	NR	1	2002	12	2002	NA	Gambiae Complex	NR	WHO Bioassay (version unknown)	193	100	NA	NA	NA	NA	403	99.75	NA	NA	NA	NA	Botswana	point	Tutume	-20.5087	27.0459	NA	NA	NA	NA	NA	NA	NA	NA	NA	NA	NA	NA
105370	ANVR (2013) personal communication	personal comm.	Aultman K, Bill & Melinda Gates Foundation (2013) personal communication	personal comm.	NA	NA	NA	NA	NR	NR	NR	NR	7	2002	7	2002	NA	Gambiae Complex	NR	WHO Bioassay (version unknown)	95	97.89	NA	NA	NA	NA	99	89.9	NA	NA	NA	NA	Cameroon	point	Ngaoundere	7.32	13.58	NA	NA	NA	NA	NA	NA	NA	NA	NA	NA	NA	NA
105397	ANVR (2013) personal communication	personal comm.	Aultman K, Bill & Melinda Gates Foundation (2013) personal communication	personal comm.	NA	NA	NA	NA	NR	NR	NR	NR	8	2002	8	2002	NA	Gambiae Complex	NR	WHO Bioassay (version unknown)	100	91	NA	NA	NA	NA	100	98	NA	NA	NA	NA	Cameroon	point	Kousseri	12.08	15.03	NA	NA	NA	NA	NA	NA	NA	NA	NA	NA	NA	NA
105428	ANVR (2013) personal communication	personal comm.	Aultman K, Bill & Melinda Gates Foundation (2013) personal communication	personal comm.	NA	NA	NA	NA	NR	NR	NR	NR	10	2002	10	2002	NA	Gambiae Complex	NR	WHO Bioassay (version unknown)	NA	NA	NR	100	NA	NA	NR	100	NA	NA	NA	NA	Congo	point	Impfondo	1.63	18	NA	NA	NA	NA	NA	NA	NA	NA	NA	NA	NA	NA
105456	ANVR (2013) personal communication	personal comm.	Aultman K, Bill & Melinda Gates Foundation (2013) personal communication	personal comm.	NA	NA	NA	NA	NR	NR	NR	NR	9	2002	9	2002	NA	Gambiae Complex	NR	WHO Bioassay (version unknown)	53	100	84	100	NA	NA	NA	NA	NA	NA	NA	NA	Guinea	point	Kinfinda	10.17	-14.03	NA	NA	NA	NA	NA	NA	NA	NA	NA	NA	NA	NA
105463	ANVR (2013) personal communication	personal comm.	Aultman K, Bill & Melinda Gates Foundation (2013) personal communication	personal comm.	NA	NA	NA	NA	NR	NR	NR	NR	9	2002	9	2002	NA	Gambiae Complex	NR	WHO Bioassay (version unknown)	8	100	19	100	NA	NA	NA	NA	NA	NA	NA	NA	Guinea	point	Conakry	9.51459	-13.7161	NA	NA	NA	NA	NA	NA	NA	NA	NA	NA	NA	NA
105470	ANVR (2013) personal communication	personal comm.	Aultman K, Bill & Melinda Gates Foundation (2013) personal communication	personal comm.	NA	NA	NA	NA	NR	NR	NR	NR	9	2002	9	2002	NA	Gambiae Complex	NR	WHO Bioassay (version unknown)	92	100	56	94.64	NA	NA	NA	NA	NA	NA	NA	NA	Guinea	point	Mamou	NF	NF	NF	NF	NA	NA	NA	NA	NA	NA	NA	NA	NA	NA
105473	ANVR (2013) personal communication	personal comm.	Aultman K, Bill & Melinda Gates Foundation (2013) personal communication	personal comm.	NA	NA	NA	NA	NR	NR	NR	NR	1	2002	12	2002	NA	Gambiae Complex	NR	WHO Bioassay (version unknown)	100	100	NA	NA	NA	NA	100	100	NA	NA	NA	NA	Mali	point	Banambani	12.8	-8.03	NA	NA	NA	NA	NA	NA	NA	NA	NA	NA	NA	NA
105478	ANVR (2013) personal communication	personal comm.	Aultman K, Bill & Melinda Gates Foundation (2013) personal communication	personal comm.	NA	NA	NA	NA	NR	NR	NR	NR	1	2002	12	2002	NA	Gambiae Complex	NR	WHO Bioassay (version unknown)	75	100	NA	NA	NA	NA	75	100	NA	NA	NA	NA	Mali	point	N'Gabakoro Droit	12.68	-7.87	NA	NA	NA	NA	NA	NA	NA	NA	NA	NA	NA	NA
105481	ANVR (2013) personal communication	personal comm.	Aultman K, Bill & Melinda Gates Foundation (2013) personal communication	personal comm.	NA	NA	NA	NA	NR	NR	NR	NR	1	2001	12	2001	NA	Gambiae Complex	NR	WHO Bioassay (version unknown)	150	100	NA	NA	NA	NA	150	100	NA	NA	NA	NA	Mali	point	Camp Mooloman	14.4474	-11.4304	NA	NA	NA	NA	NA	NA	NA	NA	NA	NA	NA	NA
105486	ANVR (2013) personal communication	personal comm.	Aultman K, Bill & Melinda Gates Foundation (2013) personal communication	personal comm.	NA	NA	NA	NA	NR	NR	NR	NR	1	2001	12	2001	NA	Gambiae Complex	NR	WHO Bioassay (version unknown)	150	100	NA	NA	NA	NA	150	100	NA	NA	NA	NA	Mali	point	Medine	14.37	-11.37	NA	NA	NA	NA	NA	NA	NA	NA	NA	NA	NA	NA
105494	ANVR (2013) personal communication	personal comm.	Aultman K, Bill & Melinda Gates Foundation (2013) personal communication	personal comm.	NA	NA	NA	NA	NR	NR	NR	NR	1	2001	12	2001	NA	Gambiae Complex	NR	WHO Bioassay (version unknown)	150	100	NA	NA	NA	NA	150	100	NA	NA	NA	NA	Mali	point	Sadiola	13.88	-11.7	NA	NA	NA	NA	NA	NA	NA	NA	NA	NA	NA	NA
105498	ANVR (2013) personal communication	personal comm.	Aultman K, Bill & Melinda Gates Foundation (2013) personal communication	personal comm.	NA	NA	NA	NA	NR	NR	NR	NR	1	2001	12	2001	NA	Gambiae Complex	NR	WHO Bioassay (version unknown)	150	100	NA	NA	NA	NA	150	100	NA	NA	NA	NA	Mali	point	Yatela	14.1	-11.78	NA	NA	NA	NA	NA	NA	NA	NA	NA	NA	NA	NA
105502	ANVR (2013) personal communication	personal comm.	Aultman K, Bill & Melinda Gates Foundation (2013) personal communication	personal comm.	NA	NA	NA	NA	NR	NR	NR	NR	1	1995	12	1995	NA	Gambiae Complex	NR	WHO Bioassay (version unknown)	150	100	NA	NA	NA	NA	150	100	NA	NA	NA	NA	Mali	point	Mopti	14.4994	-4.19873	NA	NA	NA	NA	NA	NA	NA	NA	NA	NA	NA	NA
105506	ANVR (2013) personal communication	personal comm.	Aultman K, Bill & Melinda Gates Foundation (2013) personal communication	personal comm.	NA	NA	NA	NA	NR	NR	NR	NR	1	2001	12	2001	NA	Gambiae Complex	NR	WHO Bioassay (version unknown)	50	100	NA	NA	NA	NA	50	100	NA	NA	NA	NA	Mali	point	Niessoumana	14.33	-5.97	NA	NA	NA	NA	NA	NA	NA	NA	NA	NA	NA	NA
105513	ANVR (2013) personal communication	personal comm.	Aultman K, Bill & Melinda Gates Foundation (2013) personal communication	personal comm.	NA	NA	NA	NA	NR	NR	NR	NR	1	2001	12	2001	NA	Funestus Subgroup	NR	WHO Bioassay (version unknown)	50	100	NA	NA	NA	NA	50	100	NA	NA	NA	NA	Mali	point	Niono Coroni	14.29	-6.03	NA	NA	NA	NA	NA	NA	NA	NA	NA	NA	NA	NA
105519	ANVR (2013) personal communication	personal comm.	Aultman K, Bill & Melinda Gates Foundation (2013) personal communication	personal comm.	NA	NA	NA	NA	NR	NR	NR	NR	1	2001	12	2001	NA	Gambiae Complex	NR	WHO Bioassay (version unknown)	50	100	NA	NA	NA	NA	50	100	NA	NA	NA	NA	Mali	point	Sarango	NF	NF	2	19405	NA	NA	NA	NA	NA	NA	NA	NA	NA	NA
105520	ANVR (2013) personal communication	personal comm.	Aultman K, Bill & Melinda Gates Foundation (2013) personal communication	personal comm.	NA	NA	NA	NA	NR	NR	NR	NR	1	1998	12	1998	NA	Gambiae Complex	NR	WHO Bioassay (version unknown)	125	100	NA	NA	NA	NA	125	100	NA	NA	NA	NA	Mali	point	Sarango	NF	NF	2	19405	NA	NA	NA	NA	NA	NA	NA	NA	NA	NA
105526	ANVR (2013) personal communication	personal comm.	Aultman K, Bill & Melinda Gates Foundation (2013) personal communication	personal comm.	NA	NA	NA	NA	NR	NR	NR	NR	1	2001	12	2001	NA	Gambiae Complex	NR	WHO Bioassay (version unknown)	50	100	NA	NA	NA	NA	50	100	NA	NA	NA	NA	Mali	point	Siengo	14.4	-5.98	NA	NA	NA	NA	NA	NA	NA	NA	NA	NA	NA	NA
105527	ANVR (2013) personal communication	personal comm.	Aultman K, Bill & Melinda Gates Foundation (2013) personal communication	personal comm.	NA	NA	NA	NA	NR	NR	NR	NR	1	1998	12	1998	NA	Gambiae Complex	NR	WHO Bioassay (version unknown)	125	100	NA	NA	NA	NA	125	100	NA	NA	NA	NA	Mali	point	Siengo	14.4	-5.98	NA	NA	NA	NA	NA	NA	NA	NA	NA	NA	NA	NA
105534	ANVR (2013) personal communication	personal comm.	Aultman K, Bill & Melinda Gates Foundation (2013) personal communication	personal comm.	NA	NA	NA	NA	NR	NR	NR	NR	1	2001	12	2001	NA	Funestus Subgroup	NR	WHO Bioassay (version unknown)	50	100	NA	NA	NA	NA	50	100	NA	NA	NA	NA	Mali	point	Sokourani	14.22	-6.05	NA	NA	NA	NA	NA	NA	NA	NA	NA	NA	NA	NA
105539	ANVR (2013) personal communication	personal comm.	Aultman K, Bill & Melinda Gates Foundation (2013) personal communication	personal comm.	NA	NA	NA	NA	NR	NR	NR	NR	1	2001	12	2001	NA	Gambiae Complex	NR	WHO Bioassay (version unknown)	50	100	NA	NA	NA	NA	50	100	NA	NA	NA	NA	Mali	point	Tenegue	14.34	-5.95	NA	NA	NA	NA	NA	NA	NA	NA	NA	NA	NA	NA
105540	ANVR (2013) personal communication	personal comm.	Aultman K, Bill & Melinda Gates Foundation (2013) personal communication	personal comm.	NA	NA	NA	NA	NR	NR	NR	NR	1	1998	12	1998	NA	Gambiae Complex	NR	WHO Bioassay (version unknown)	125	100	NA	NA	NA	NA	125	100	NA	NA	NA	NA	Mali	point	Tenegue	14.34	-5.95	NA	NA	NA	NA	NA	NA	NA	NA	NA	NA	NA	NA
105546	ANVR (2013) personal communication	personal comm.	Aultman K, Bill & Melinda Gates Foundation (2013) personal communication	personal comm.	NA	NA	NA	NA	NR	NR	NR	NR	1	2000	12	2000	NA	Gambiae Complex	NR	WHO Bioassay (version unknown)	100	100	NA	NA	NA	NA	100	100	NA	NA	NA	NA	Mali	point	Pimperena	11.42	-5.75	NA	NA	NA	NA	NA	NA	NA	NA	NA	NA	NA	NA
105547	ANVR (2013) personal communication	personal comm.	Aultman K, Bill & Melinda Gates Foundation (2013) personal communication	personal comm.	NA	NA	NA	NA	NR	NR	NR	NR	1	2002	12	2002	NA	Gambiae Complex	NR	WHO Bioassay (version unknown)	100	100	NA	NA	NA	NA	100	100	NA	NA	NA	NA	Mali	point	Pimperena	11.42	-5.75	NA	NA	NA	NA	NA	NA	NA	NA	NA	NA	NA	NA
105556	ANVR (2013) personal communication	personal comm.	Aultman K, Bill & Melinda Gates Foundation (2013) personal communication	personal comm.	NA	NA	NA	NA	NR	NR	NR	NR	1	1998	12	1998	NA	Gambiae Complex	NR	WHO Bioassay (version unknown)	150	100	NA	NA	NA	NA	150	100	NA	NA	NA	NA	Mali	point	Selingue	11.6191	-8.23383	NA	NA	NA	NA	NA	NA	NA	NA	NA	NA	NA	NA
105557	ANVR (2013) personal communication	personal comm.	Aultman K, Bill & Melinda Gates Foundation (2013) personal communication	personal comm.	NA	NA	NA	NA	NR	NR	NR	NR	1	2001	12	2001	NA	Gambiae Complex	NR	WHO Bioassay (version unknown)	150	100	NA	NA	NA	NA	150	100	NA	NA	NA	NA	Mali	point	Selingue	11.6191	-8.23383	NA	NA	NA	NA	NA	NA	NA	NA	NA	NA	NA	NA
105629	ANVR (2013) personal communication	personal comm.	Aultman K, Bill & Melinda Gates Foundation (2013) personal communication	personal comm.	NA	NA	NA	NA	NR	NR	NR	NR	9	2002	9	2002	NA	Gambiae Complex	NR	WHO Bioassay (version unknown)	40	84.06	41	50.76	NA	NA	NA	NA	NA	NA	NA	NA	Togo	point	Sokode	8.98	1.15	NA	NA	NA	NA	NA	NA	NA	NA	NA	NA	NA	NA
105633	ANVR (2013) personal communication	personal comm.	Aultman K, Bill & Melinda Gates Foundation (2013) personal communication	personal comm.	NA	NA	NA	NA	NR	NR	NR	NR	9	2002	9	2002	NA	Gambiae Complex	NR	WHO Bioassay (version unknown)	102	92.16	90	74.44	NA	NA	NA	NA	NA	NA	NA	NA	Togo	point	Kozah	9.58941	1.17355	NA	NA	NA	NA	NA	NA	NA	NA	NA	NA	NA	NA
105635	ANVR (2013) personal communication	personal comm.	Aultman K, Bill & Melinda Gates Foundation (2013) personal communication	personal comm.	NA	NA	NA	NA	NR	NR	NR	NR	9	2002	9	2002	NA	Gambiae Complex	NR	WHO Bioassay (version unknown)	124	84.95	137	62.53	NA	NA	NA	NA	NA	NA	NA	NA	Togo	point	Anie	7.75	1.19	NA	NA	NA	NA	NA	NA	NA	NA	NA	NA	NA	NA
105653	ANVR (2013) personal communication	personal comm.	Aultman K, Bill & Melinda Gates Foundation (2013) personal communication	personal comm.	NA	NA	NA	NA	NR	NR	NR	NR	7	2001	7	2001	NA	Funestus Subgroup	NR	WHO Bioassay (version unknown)	152	100	NA	NA	NA	NA	32	100	NA	NA	NA	NA	Uganda	point	Amoni	0.57	34.08	NA	NA	NA	NA	NA	NA	NA	NA	NA	NA	NA	NA
105659	ANVR (2013) personal communication	personal comm.	Aultman K, Bill & Melinda Gates Foundation (2013) personal communication	personal comm.	NA	NA	NA	NA	NR	NR	NR	NR	9	2001	9	2001	NA	Gambiae Complex	NR	WHO Bioassay (version unknown)	26	92.31	NA	NA	NA	NA	16	93.75	NA	NA	NA	NA	Uganda	point	Nyemnyem	NF	NF	2	28541	NA	NA	NA	NA	NA	NA	NA	NA	NA	NA
105668	ANVR (2013) personal communication	personal comm.	Aultman K, Bill & Melinda Gates Foundation (2013) personal communication	personal comm.	NA	NA	NA	NA	NR	NR	NR	NR	9	2001	9	2001	NA	Funestus Subgroup	NR	WHO Bioassay (version unknown)	44	100	NA	NA	NA	NA	2	100	NA	NA	NA	NA	Zambia	point	Chibombo	-14.66	28.07	NA	NA	NA	NA	NA	NA	NA	NA	NA	NA	NA	NA
105681	ANVR (2013) personal communication	personal comm.	Aultman K, Bill & Melinda Gates Foundation (2013) personal communication	personal comm.	NA	NA	NA	NA	NR	NR	NR	NR	10	2001	10	2001	NA	Gambiae Complex	NR	WHO Bioassay (version unknown)	20	100	18	100	NA	NA	NA	NA	NA	NA	NA	NA	Zimbabwe	point	Blair	NF	NF	NF	NF	NA	NA	NA	NA	NA	NA	NA	NA	NA	NA
105683	ANVR (2013) personal communication	personal comm.	Aultman K, Bill & Melinda Gates Foundation (2013) personal communication	personal comm.	NA	NA	NA	NA	NR	NR	NR	NR	5	2001	5	2001	NA	Gambiae Complex	NR	WHO Bioassay (version unknown)	53	100	20	100	NA	NA	NA	NA	NA	NA	NA	NA	Zimbabwe	point	Blair	NF	NF	NF	NF	NA	NA	NA	NA	NA	NA	NA	NA	NA	NA
106334	Koffi A, Kabran J-P, Pennetier C. Re-Visiting Insecticide Resistance Status in Anopheles gambiae from Cote d'Ivoire: A Nation-Wide Informative Survey. PLoS One. 2013;8(12).	journal article	NA	NA	NA	NA	NA	NA	Larval collection	NA	NA	NA	6	2012	7	2012	2013	Gambiae Complex	F0	WHO Bioassay 1998	247	81	124	75	100	52	NA	NA	NA	NA	101	20	Côte d’Ivoire	point	Yamoussoukro	6.82034	-5.66272	NA	NA	NA	NA	NA	NA	NA	NA	NA	NA	NA	NA
106335	Koffi A, Kabran J-P, Pennetier C. Re-Visiting Insecticide Resistance Status in Anopheles gambiae from Cote d'Ivoire: A Nation-Wide Informative Survey. PLoS One. 2013;8(12).	journal article	NA	NA	NA	NA	NA	NA	Larval collection	NA	NA	NA	6	2012	7	2012	2013	Gambiae Complex	F0	WHO Bioassay 1998	202	79	101	64	105	84	NA	NA	NA	NA	NA	NA	Côte d’Ivoire	point	Abengourou	6.7291	-3.49632	NA	NA	NA	NA	NA	NA	NA	NA	NA	NA	NA	NA
106336	Koffi A, Kabran J-P, Pennetier C. Re-Visiting Insecticide Resistance Status in Anopheles gambiae from Cote d'Ivoire: A Nation-Wide Informative Survey. PLoS One. 2013;8(12).	journal article	NA	NA	NA	NA	NA	NA	Larval collection	NA	NA	NA	6	2012	7	2012	2013	Gambiae Complex	F0	WHO Bioassay 1998	NA	NA	77	75	25	83	NA	NA	NA	NA	NA	NA	Côte d’Ivoire	point	Zele	7.36381	-7.58967	NA	NA	NA	NA	NA	NA	NA	NA	NA	NA	NA	NA
106337	Koffi A, Kabran J-P, Pennetier C. Re-Visiting Insecticide Resistance Status in Anopheles gambiae from Cote d'Ivoire: A Nation-Wide Informative Survey. PLoS One. 2013;8(12).	journal article	NA	NA	NA	NA	NA	NA	Larval collection	NA	NA	NA	6	2012	7	2012	2013	Gambiae Complex	F0	WHO Bioassay 1998	88	76	94	96	99	75	NA	NA	NA	NA	100	46	Côte d’Ivoire	point	Man	7.41209	-7.56211	NA	NA	NA	NA	NA	NA	NA	NA	NA	NA	NA	NA
106338	Koffi A, Kabran J-P, Pennetier C. Re-Visiting Insecticide Resistance Status in Anopheles gambiae from Cote d'Ivoire: A Nation-Wide Informative Survey. PLoS One. 2013;8(12).	journal article	NA	NA	NA	NA	NA	NA	Larval collection	NA	NA	NA	6	2012	7	2012	2013	Gambiae Complex	F0	WHO Bioassay 1998	198	69.1	97	39	70	72	NA	NA	NA	NA	NA	NA	Côte d’Ivoire	point	Korhogo	9.45065	-5.62614	NA	NA	NA	NA	NA	NA	NA	NA	NA	NA	NA	NA
106339	Koffi A, Kabran J-P, Pennetier C. Re-Visiting Insecticide Resistance Status in Anopheles gambiae from Cote d'Ivoire: A Nation-Wide Informative Survey. PLoS One. 2013;8(12).	journal article	NA	NA	NA	NA	NA	NA	Larval collection	NA	NA	NA	6	2012	7	2012	2013	Gambiae Complex	F0	WHO Bioassay 1998	203	91	98	94	99	100	NA	NA	NA	NA	103	90	Côte d’Ivoire	point	Yopougon	5.32486	-4.02189	NA	NA	NA	NA	NA	NA	NA	NA	NA	NA	NA	NA
106340	Koffi A, Kabran J-P, Pennetier C. Re-Visiting Insecticide Resistance Status in Anopheles gambiae from Cote d'Ivoire: A Nation-Wide Informative Survey. PLoS One. 2013;8(12).	journal article	NA	NA	NA	NA	NA	NA	Larval collection	NA	NA	NA	6	2012	7	2012	2013	Gambiae Complex	F0	WHO Bioassay 1998	194	70.8	98	52	97	75	NA	NA	NA	NA	102	36	Côte d’Ivoire	point	Port-Bouet	5.24823	-3.91948	NA	NA	NA	NA	NA	NA	NA	NA	NA	NA	NA	NA
106353	Koffi A, Kabran J-P, Pennetier C. Re-Visiting Insecticide Resistance Status in Anopheles gambiae from Cote d'Ivoire: A Nation-Wide Informative Survey. PLoS One. 2013;8(12).	journal article	NA	NA	NA	NA	NA	NA	Larval collection	NA	NA	NA	6	2012	7	2012	2013	Gambiae Complex	F0	WHO Bioassay 1998	51	100	78	41	NA	NA	NA	NA	NA	NA	NA	NA	Côte d’Ivoire	point	Kaforo	9.27789	-5.68558	NA	NA	NA	NA	NA	NA	NA	NA	NA	NA	NA	NA
106355	Koffi A, Kabran J-P, Pennetier C. Re-Visiting Insecticide Resistance Status in Anopheles gambiae from Cote d'Ivoire: A Nation-Wide Informative Survey. PLoS One. 2013;8(12).	journal article	NA	NA	NA	NA	NA	NA	Larval collection	NA	NA	NA	6	2012	7	2012	2013	Gambiae Complex	F0	WHO Bioassay 1998	98	96	89	88	NA	NA	NA	NA	NA	NA	NA	NA	Côte d’Ivoire	point	San-Pedro	4.73482	-6.62056	NA	NA	NA	NA	NA	NA	NA	NA	NA	NA	NA	NA
106407	Abuelmaali S, Elaagip A, Basheer M, Frah E. Impacts of Agricultural Practices on Insecticide Resistance in the Malaria Vector Anopheles arabiensis in Khartoum State, Sudan. PLoS One. 2013;8(11).	journal article	Abuelmaali, S. (2014) personal communication	personal comm.	NA	NA	NA	NA	Larval collection	NA	NA	NA	11	2010	3	2011	2013	Gambiae Complex	F0	WHO Bioassay 2013	100	98	100	97	NA	NA	NA	NA	NA	NA	NA	NA	Sudan	point	Soba West	15.5176	32.6374	NA	NA	NA	NA	NA	NA	NA	NA	NA	NA	NA	NA
106412	Abuelmaali S, Elaagip A, Basheer M, Frah E. Impacts of Agricultural Practices on Insecticide Resistance in the Malaria Vector Anopheles arabiensis in Khartoum State, Sudan. PLoS One. 2013;8(11).	journal article	Abuelmaali, S. (2014) personal communication	personal comm.	NA	NA	NA	NA	Larval collection	NA	NA	NA	11	2010	3	2011	2013	Gambiae Complex	F0	WHO Bioassay 2013	100	97	100	74	NA	NA	NA	NA	NA	NA	NA	NA	Sudan	point	Alremaila	15.5735	32.5044	NA	NA	NA	NA	NA	NA	NA	NA	NA	NA	NA	NA
106417	Abuelmaali S, Elaagip A, Basheer M, Frah E. Impacts of Agricultural Practices on Insecticide Resistance in the Malaria Vector Anopheles arabiensis in Khartoum State, Sudan. PLoS One. 2013;8(11).	journal article	Abuelmaali, S. (2014) personal communication	personal comm.	NA	NA	NA	NA	Larval collection	NA	NA	NA	11	2010	3	2011	2013	Gambiae Complex	F0	WHO Bioassay 2013	100	79	100	83	NA	NA	NA	NA	NA	NA	NA	NA	Sudan	point	Tuti Island	15.6205	32.5057	NA	NA	NA	NA	NA	NA	NA	NA	NA	NA	NA	NA
106422	Abuelmaali S, Elaagip A, Basheer M, Frah E. Impacts of Agricultural Practices on Insecticide Resistance in the Malaria Vector Anopheles arabiensis in Khartoum State, Sudan. PLoS One. 2013;8(11).	journal article	Abuelmaali, S. (2014) personal communication	personal comm.	NA	NA	NA	NA	Larval collection	NA	NA	NA	4	2011	5	2011	2013	Gambiae Complex	F0	WHO Bioassay 2013	100	95	100	88	NA	NA	NA	NA	NA	NA	NA	NA	Sudan	point	Soba West	15.5176	32.6374	NA	NA	NA	NA	NA	NA	NA	NA	NA	NA	NA	NA
106427	Abuelmaali S, Elaagip A, Basheer M, Frah E. Impacts of Agricultural Practices on Insecticide Resistance in the Malaria Vector Anopheles arabiensis in Khartoum State, Sudan. PLoS One. 2013;8(11).	journal article	Abuelmaali, S. (2014) personal communication	personal comm.	NA	NA	NA	NA	Larval collection	NA	NA	NA	4	2011	5	2011	2013	Gambiae Complex	F0	WHO Bioassay 2013	100	98	100	93	NA	NA	NA	NA	NA	NA	NA	NA	Sudan	point	Alremaila	15.5735	32.5044	NA	NA	NA	NA	NA	NA	NA	NA	NA	NA	NA	NA
106432	Abuelmaali S, Elaagip A, Basheer M, Frah E. Impacts of Agricultural Practices on Insecticide Resistance in the Malaria Vector Anopheles arabiensis in Khartoum State, Sudan. PLoS One. 2013;8(11).	journal article	Abuelmaali, S. (2014) personal communication	personal comm.	NA	NA	NA	NA	Larval collection	NA	NA	NA	4	2011	5	2011	2013	Gambiae Complex	F0	WHO Bioassay 2013	100	96	100	80	NA	NA	NA	NA	NA	NA	NA	NA	Sudan	point	Tuti Island	15.6205	32.5057	NA	NA	NA	NA	NA	NA	NA	NA	NA	NA	NA	NA
106437	Abuelmaali S, Elaagip A, Basheer M, Frah E. Impacts of Agricultural Practices on Insecticide Resistance in the Malaria Vector Anopheles arabiensis in Khartoum State, Sudan. PLoS One. 2013;8(11).	journal article	Abuelmaali, S. (2014) personal communication	personal comm.	NA	NA	NA	NA	Larval collection	NA	NA	NA	11	2010	3	2011	2013	Gambiae Complex	F0	WHO Bioassay 2013	100	98	100	91	NA	NA	NA	NA	NA	NA	NA	NA	Sudan	point	Alseliat	15.7782	32.6131	NA	NA	NA	NA	NA	NA	NA	NA	NA	NA	NA	NA
106442	Abuelmaali S, Elaagip A, Basheer M, Frah E. Impacts of Agricultural Practices on Insecticide Resistance in the Malaria Vector Anopheles arabiensis in Khartoum State, Sudan. PLoS One. 2013;8(11).	journal article	Abuelmaali, S. (2014) personal communication	personal comm.	NA	NA	NA	NA	Larval collection	NA	NA	NA	11	2010	3	2011	2013	Gambiae Complex	F0	WHO Bioassay 2013	100	99	100	93	NA	NA	NA	NA	NA	NA	NA	NA	Sudan	point	Althamaniat	15.9624	32.5812	NA	NA	NA	NA	NA	NA	NA	NA	NA	NA	NA	NA
106447	Abuelmaali S, Elaagip A, Basheer M, Frah E. Impacts of Agricultural Practices on Insecticide Resistance in the Malaria Vector Anopheles arabiensis in Khartoum State, Sudan. PLoS One. 2013;8(11).	journal article	Abuelmaali, S. (2014) personal communication	personal comm.	NA	NA	NA	NA	Larval collection	NA	NA	NA	11	2010	3	2011	2013	Gambiae Complex	F0	WHO Bioassay 2013	100	98	100	88	NA	NA	NA	NA	NA	NA	NA	NA	Sudan	point	Algamoyia	15.3872	32.449	NA	NA	NA	NA	NA	NA	NA	NA	NA	NA	NA	NA
106452	Abuelmaali S, Elaagip A, Basheer M, Frah E. Impacts of Agricultural Practices on Insecticide Resistance in the Malaria Vector Anopheles arabiensis in Khartoum State, Sudan. PLoS One. 2013;8(11).	journal article	Abuelmaali, S. (2014) personal communication	personal comm.	NA	NA	NA	NA	Larval collection	NA	NA	NA	4	2011	5	2011	2013	Gambiae Complex	F0	WHO Bioassay 2013	100	100	100	92	NA	NA	NA	NA	NA	NA	NA	NA	Sudan	point	Alseliat	15.7782	32.6131	NA	NA	NA	NA	NA	NA	NA	NA	NA	NA	NA	NA
106457	Abuelmaali S, Elaagip A, Basheer M, Frah E. Impacts of Agricultural Practices on Insecticide Resistance in the Malaria Vector Anopheles arabiensis in Khartoum State, Sudan. PLoS One. 2013;8(11).	journal article	Abuelmaali, S. (2014) personal communication	personal comm.	NA	NA	NA	NA	Larval collection	NA	NA	NA	4	2011	5	2011	2013	Gambiae Complex	F0	WHO Bioassay 2013	100	88	100	85	NA	NA	NA	NA	NA	NA	NA	NA	Sudan	point	Althamaniat	15.9624	32.5812	NA	NA	NA	NA	NA	NA	NA	NA	NA	NA	NA	NA
106462	Abuelmaali S, Elaagip A, Basheer M, Frah E. Impacts of Agricultural Practices on Insecticide Resistance in the Malaria Vector Anopheles arabiensis in Khartoum State, Sudan. PLoS One. 2013;8(11).	journal article	Abuelmaali, S. (2014) personal communication	personal comm.	NA	NA	NA	NA	Larval collection	NA	NA	NA	4	2011	5	2011	2013	Gambiae Complex	F0	WHO Bioassay 2013	100	68	100	80	NA	NA	NA	NA	NA	NA	NA	NA	Sudan	point	Algamoyia	15.3872	32.449	NA	NA	NA	NA	NA	NA	NA	NA	NA	NA	NA	NA
106677	Coetzee M, van Wyk P, Booman M, Koekemoer LL, Hunt RH. Insecticide resistance in malaria vector mosquitoes in a gold mining town in Ghana and implications for malaria control. Bulletin de la Societe de Pathologie Exotique. 2006;99(5):400-3.	journal article	NA	NA	NA	NA	NA	NA	House resting indoors	NA	NA	NA	6	2004	6	2004	2006	Gambiae Complex	F0	WHO Bioassay (version unknown)	NA	NA	NA	NA	NA	NA	15	40	27	12.5	NA	NA	Ghana	point	Obuasi area	6.25	-1.6	NA	NA	NA	NA	NA	NA	NA	NA	NA	NA	NA	NA
106789	Ndjemai HNM, Patchoke S, Atangana J, Etang J, Simard F, Bilong CFB, et al. The distribution of insecticide resistance in Anopheles gambiae s.l. populations from Cameroon: an update. Trans Roy Soc Trop Med Hyg. 2009;103(11):1127-38.	journal article	NA	NA	NA	NA	NA	NA	Larval collection	NA	NA	NA	NR	2002	NR	2002	2009	Gambiae Complex	F0	WHO Bioassay 1998	100	91	NA	NA	NA	NA	100	98	NA	NA	NA	NA	Cameroon	point	Kousseri	12.0667	15.0333	NA	NA	NA	NA	NA	NA	NA	NA	NA	NA	NA	NA
106790	Ndjemai HNM, Patchoke S, Atangana J, Etang J, Simard F, Bilong CFB, et al. The distribution of insecticide resistance in Anopheles gambiae s.l. populations from Cameroon: an update. Trans Roy Soc Trop Med Hyg. 2009;103(11):1127-38.	journal article	NA	NA	NA	NA	NA	NA	Larval collection	NA	NA	NA	NR	2003	NR	2003	2009	Gambiae Complex	F0	WHO Bioassay 1998	97	97.9	NA	NA	NA	NA	98	98.9	NA	NA	NA	NA	Cameroon	point	Maga	10.5667	15	NA	NA	NA	NA	NA	NA	NA	NA	NA	NA	NA	NA
106791	Ndjemai HNM, Patchoke S, Atangana J, Etang J, Simard F, Bilong CFB, et al. The distribution of insecticide resistance in Anopheles gambiae s.l. populations from Cameroon: an update. Trans Roy Soc Trop Med Hyg. 2009;103(11):1127-38.	journal article	NA	NA	NA	NA	NA	NA	Larval collection	NA	NA	NA	NR	2003	NR	2003	2009	Gambiae Complex	F0	WHO Bioassay 1998	94	86.2	NA	NA	NA	NA	91	69.2	NA	NA	NA	NA	Cameroon	point	Gounougou	9.11667	13.9167	NA	NA	NA	NA	NA	NA	NA	NA	NA	NA	NA	NA
106792	Ndjemai HNM, Patchoke S, Atangana J, Etang J, Simard F, Bilong CFB, et al. The distribution of insecticide resistance in Anopheles gambiae s.l. populations from Cameroon: an update. Trans Roy Soc Trop Med Hyg. 2009;103(11):1127-38.	journal article	NA	NA	NA	NA	NA	NA	Larval collection	NA	NA	NA	NR	2002	NR	2002	2009	Gambiae Complex	F0	WHO Bioassay 1998	95	97.9	NA	NA	NA	NA	99	89.9	NA	NA	NA	NA	Cameroon	point	Ngaoundere site 3	7.31667	13.5833	NA	NA	NA	NA	NA	NA	NA	NA	NA	NA	NA	NA
106793	Ndjemai HNM, Patchoke S, Atangana J, Etang J, Simard F, Bilong CFB, et al. The distribution of insecticide resistance in Anopheles gambiae s.l. populations from Cameroon: an update. Trans Roy Soc Trop Med Hyg. 2009;103(11):1127-38.	journal article	NA	NA	NA	NA	NA	NA	Larval collection	NA	NA	NA	NR	2006	NR	2006	2009	Gambiae Complex	F0	WHO Bioassay 1998	99	87.9	NA	NA	NA	NA	99	83.9	NA	NA	NA	NA	Cameroon	point	Bertoua	4.43871	13.9855	NA	NA	NA	NA	NA	NA	NA	NA	NA	NA	NA	NA
106794	Ndjemai HNM, Patchoke S, Atangana J, Etang J, Simard F, Bilong CFB, et al. The distribution of insecticide resistance in Anopheles gambiae s.l. populations from Cameroon: an update. Trans Roy Soc Trop Med Hyg. 2009;103(11):1127-38.	journal article	NA	NA	NA	NA	NA	NA	Larval collection	NA	NA	NA	NR	2003	NR	2003	2009	Gambiae Complex	F0	WHO Bioassay 1998	100	96	NA	NA	NA	NA	99	86.8	NA	NA	NA	NA	Cameroon	point	Yaounde	3.85	11.5167	NA	NA	NA	NA	NA	NA	NA	NA	NA	NA	NA	NA
106795	Ndjemai HNM, Patchoke S, Atangana J, Etang J, Simard F, Bilong CFB, et al. The distribution of insecticide resistance in Anopheles gambiae s.l. populations from Cameroon: an update. Trans Roy Soc Trop Med Hyg. 2009;103(11):1127-38.	journal article	NA	NA	NA	NA	NA	NA	Larval collection	NA	NA	NA	NR	2007	NR	2007	2009	Gambiae Complex	F0	WHO Bioassay 1998	99	67.7	NA	NA	NA	NA	100	56	NA	NA	NA	NA	Cameroon	point	Soa	4.12938	11.8915	NA	NA	NA	NA	NA	NA	NA	NA	NA	NA	NA	NA
106797	Ndjemai HNM, Patchoke S, Atangana J, Etang J, Simard F, Bilong CFB, et al. The distribution of insecticide resistance in Anopheles gambiae s.l. populations from Cameroon: an update. Trans Roy Soc Trop Med Hyg. 2009;103(11):1127-38.	journal article	NA	NA	NA	NA	NA	NA	Larval collection	NA	NA	NA	NR	2002	NR	2002	2009	Gambiae Complex	F0	WHO Bioassay 1998	87	97.7	NA	NA	NA	NA	87	97.7	NA	NA	NA	NA	Cameroon	point	Mengong	3.7	11.45	NA	NA	NA	NA	NA	NA	NA	NA	NA	NA	NA	NA
106798	Ndjemai HNM, Patchoke S, Atangana J, Etang J, Simard F, Bilong CFB, et al. The distribution of insecticide resistance in Anopheles gambiae s.l. populations from Cameroon: an update. Trans Roy Soc Trop Med Hyg. 2009;103(11):1127-38.	journal article	NA	NA	NA	NA	NA	NA	Larval collection	NA	NA	NA	NR	2005	NR	2005	2009	Gambiae Complex	F0	WHO Bioassay 1998	100	60	NA	NA	NA	NA	100	66	NA	NA	NA	NA	Cameroon	point	Djoum	2.67034	12.6714	NA	NA	NA	NA	NA	NA	NA	NA	NA	NA	NA	NA
106799	Ndjemai HNM, Patchoke S, Atangana J, Etang J, Simard F, Bilong CFB, et al. The distribution of insecticide resistance in Anopheles gambiae s.l. populations from Cameroon: an update. Trans Roy Soc Trop Med Hyg. 2009;103(11):1127-38.	journal article	NA	NA	NA	NA	NA	NA	Larval collection	NA	NA	NA	NR	2005	NR	2005	2009	Gambiae Complex	F0	WHO Bioassay 1998	98	64.3	NA	NA	NA	NA	97	56.7	NA	NA	NA	NA	Cameroon	point	Ndop	6	10.7	NA	NA	NA	NA	NA	NA	NA	NA	NA	NA	NA	NA
106800	Ndjemai HNM, Patchoke S, Atangana J, Etang J, Simard F, Bilong CFB, et al. The distribution of insecticide resistance in Anopheles gambiae s.l. populations from Cameroon: an update. Trans Roy Soc Trop Med Hyg. 2009;103(11):1127-38.	journal article	Etang J, Fondjo E, Chandre F, Morlais I, Brengues C, Nwane P, et al. Short report: First report of knockdown mutationsin the malaria vector Anopheles gambiae from Cameroon. Am J Trop Med Hyg. 2006;74(5):795-7.	journal article	NA	NA	NA	NA	Larval collection	NA	NA	NA	NR	2007	NR	2007	2009	Gambiae Complex	F0	WHO Bioassay 1998	100	64	NA	NA	NA	NA	99	12.1	NA	NA	NA	NA	Cameroon	point	Foumbot	5.51667	10.6167	NA	NA	NA	NA	NA	NA	NA	NA	NA	NA	NA	NA
106801	Ndjemai HNM, Patchoke S, Atangana J, Etang J, Simard F, Bilong CFB, et al. The distribution of insecticide resistance in Anopheles gambiae s.l. populations from Cameroon: an update. Trans Roy Soc Trop Med Hyg. 2009;103(11):1127-38.	journal article	NA	NA	NA	NA	NA	NA	Larval collection	NA	NA	NA	NR	2006	NR	2006	2009	Gambiae Complex	F0	WHO Bioassay 1998	100	28	NA	NA	NA	NA	88	86.4	NA	NA	NA	NA	Cameroon	point	Santchou	5.73552	10.2973	NA	NA	NA	NA	NA	NA	NA	NA	NA	NA	NA	NA
106802	Ndjemai HNM, Patchoke S, Atangana J, Etang J, Simard F, Bilong CFB, et al. The distribution of insecticide resistance in Anopheles gambiae s.l. populations from Cameroon: an update. Trans Roy Soc Trop Med Hyg. 2009;103(11):1127-38.	journal article	NA	NA	NA	NA	NA	NA	Larval collection	NA	NA	NA	NR	2002	NR	2002	2009	Gambiae Complex	F0	WHO Bioassay 1998	100	100	NA	NA	NA	NA	100	98	NA	NA	NA	NA	Cameroon	point	Bonassama	4.08333	9.73333	NA	NA	NA	NA	NA	NA	NA	NA	NA	NA	NA	NA
106803	Ndjemai HNM, Patchoke S, Atangana J, Etang J, Simard F, Bilong CFB, et al. The distribution of insecticide resistance in Anopheles gambiae s.l. populations from Cameroon: an update. Trans Roy Soc Trop Med Hyg. 2009;103(11):1127-38.	journal article	NA	NA	NA	NA	NA	NA	Larval collection	NA	NA	NA	NR	2003	NR	2003	2009	Gambiae Complex	F0	WHO Bioassay 1998	86	97.4	NA	NA	NA	NA	86	97.7	NA	NA	NA	NA	Cameroon	point	Tiko site 3	4.06667	9.36667	NA	NA	NA	NA	NA	NA	NA	NA	NA	NA	NA	NA
106804	Ndjemai HNM, Patchoke S, Atangana J, Etang J, Simard F, Bilong CFB, et al. The distribution of insecticide resistance in Anopheles gambiae s.l. populations from Cameroon: an update. Trans Roy Soc Trop Med Hyg. 2009;103(11):1127-38.	journal article	NA	NA	NA	NA	NA	NA	Larval collection	NA	NA	NA	NR	2007	NR	2007	2009	Gambiae Complex	F0	WHO Bioassay 1998	100	99	100	90	NA	NA	NA	NA	NA	NA	NA	NA	Cameroon	point	Nkongsamba	4.91461	10.2735	NA	NA	NA	NA	NA	NA	NA	NA	NA	NA	NA	NA
106805	Ndjemai HNM, Patchoke S, Atangana J, Etang J, Simard F, Bilong CFB, et al. The distribution of insecticide resistance in Anopheles gambiae s.l. populations from Cameroon: an update. Trans Roy Soc Trop Med Hyg. 2009;103(11):1127-38.	journal article	NA	NA	NA	NA	NA	NA	Larval collection	NA	NA	NA	NR	2005	NR	2005	2009	Gambiae Complex	F0	WHO Bioassay 1998	100	92	NA	NA	NA	NA	100	80	NA	NA	NA	NA	Cameroon	point	Loum	4.63333	9.95	NA	NA	NA	NA	NA	NA	NA	NA	NA	NA	NA	NA
107095	Mouatcho JC, Munhenga G, Hargreaves K, Brooke BD, Coetzee M, Koekemoer LL. Pyrethroid resistance in a major African malaria vector Anopheles arabiensis from Mamfene, northern KwaZulu-Natal, South Africa. S Afr J Sci. 2009;105(3-4):127-31	journal article	NA	NA	NA	NA	NA	NA	Window exit trap	NA	NA	NA	2	2005	9	2005	2009	Gambiae Complex	F1	WHO Bioassay 1998	NR	95.91	222	78.06	NA	NA	NA	NA	NA	NA	NA	NA	South Africa	point	Mamfene	-27.3833	32.2	NA	NA	NA	NA	NA	NA	NA	NA	NA	NA	NA	NA
107178	Jones CM, Haji KA, Khatib BO, Bagi J, Mcha J, Devine GJ, et al. The dynamics of pyrethroid resistance in Anopheles arabiensis from Zanzibar and an assessment of the underlying genetic basis. Parasites Vectors. 2013;6.	journal article	NA	NA	NA	NA	NA	NA	Larval collection	NA	NA	NA	4	2011	5	2011	2013	Gambiae Complex	F0	WHO Bioassay 2013	NA	NA	50	22	NA	NA	100	34	NA	NA	NA	NA	Tanzania, United Republic of	point	Kiungoni	-5.03673	39.7852	NA	NA	NA	NA	NA	NA	NA	NA	NA	NA	NA	NA
107182	Jones CM, Haji KA, Khatib BO, Bagi J, Mcha J, Devine GJ, et al. The dynamics of pyrethroid resistance in Anopheles arabiensis from Zanzibar and an assessment of the underlying genetic basis. Parasites Vectors. 2013;6.	journal article	NA	NA	NA	NA	NA	NA	Larval collection	NA	NA	NA	4	2011	5	2011	2013	Gambiae Complex	F0	WHO Bioassay 2013	NA	NA	50	62	NA	NA	100	19	NA	NA	NA	NA	Tanzania, United Republic of	point	Chwale	-5.10218	39.8208	NA	NA	NA	NA	NA	NA	NA	NA	NA	NA	NA	NA
107188	Jones CM, Haji KA, Khatib BO, Bagi J, Mcha J, Devine GJ, et al. The dynamics of pyrethroid resistance in Anopheles arabiensis from Zanzibar and an assessment of the underlying genetic basis. Parasites Vectors. 2013;6.	journal article	NA	NA	NA	NA	NA	NA	Larval collection	NA	NA	NA	4	2013	5	2013	2013	Gambiae Complex	F0	WHO Bioassay 2013	NA	NA	46	76.09	NA	NA	93	18.28	NA	NA	NA	NA	Tanzania, United Republic of	point	Pujini	-5.30136	39.7994	NA	NA	NA	NA	NA	NA	NA	NA	NA	NA	NA	NA
107196	Jones CM, Haji KA, Khatib BO, Bagi J, Mcha J, Devine GJ, et al. The dynamics of pyrethroid resistance in Anopheles arabiensis from Zanzibar and an assessment of the underlying genetic basis. Parasites Vectors. 2013;6.	journal article	NA	NA	NA	NA	NA	NA	Larval collection	NA	NA	NA	4	2013	5	2013	2013	Gambiae Complex	F0	WHO Bioassay 2013	NA	NA	71	78.87	NA	NA	106	66.98	NA	NA	NA	NA	Tanzania, United Republic of	point	Mwera	-6.13131	39.2703	NA	NA	NA	NA	NA	NA	NA	NA	NA	NA	NA	NA
107209	Nwane P, Etang J, Chouaibou M, Toto JC, Kerah-Hinzoumbe C, Mimpfoundi R, et al. Trends in DDT and pyrethroid resistance in Anopheles gambiae s.s. populations from urban and agro-industrial settings in southern Cameroon. BMC Infect Dis. 2009;9.	journal article	NA	NA	NA	NA	NA	NA	Larval collection	NA	NA	NA	11	2003	11	2003	2009	Gambiae Complex	F0	WHO Bioassay 1998	79	100	79	99	NA	NA	NA	NA	NA	NA	NA	NA	Cameroon	point	Ipono	2.36667	9.91667	NA	NA	NA	NA	NA	NA	NA	NA	NA	NA	NA	NA
107212	Nwane P, Etang J, Chouaibou M, Toto JC, Kerah-Hinzoumbe C, Mimpfoundi R, et al. Trends in DDT and pyrethroid resistance in Anopheles gambiae s.s. populations from urban and agro-industrial settings in southern Cameroon. BMC Infect Dis. 2009;9.	journal article	NA	NA	NA	NA	NA	NA	Larval collection	NA	NA	NA	11	2007	12	2007	2009	Gambiae Complex	F0	WHO Bioassay 1998	95	95	88	61	NA	NA	NA	NA	NA	NA	NA	NA	Cameroon	point	Ipono	2.36667	9.91667	NA	NA	NA	NA	NA	NA	NA	NA	NA	NA	NA	NA
107215	Nwane P, Etang J, Chouaibou M, Toto JC, Kerah-Hinzoumbe C, Mimpfoundi R, et al. Trends in DDT and pyrethroid resistance in Anopheles gambiae s.s. populations from urban and agro-industrial settings in southern Cameroon. BMC Infect Dis. 2009;9.	journal article	Nwane P, Etang J, Chouaibou M, Toto JC, Koffi A, Mimpfoundi R, et al. Multiple insecticide resistance mechanisms in Anopheles gambiae s.l. populations from Cameroon, Central Africa. Parasites Vectors. 2013;6.	journal article	NA	NA	NA	NA	Larval collection	NA	NA	NA	11	2003	11	2003	2009	Gambiae Complex	F0	WHO Bioassay 1998	89	100	86	100	NA	NA	NA	NA	NA	NA	NA	NA	Cameroon	point	Nkolondom	3.94778	11.505	NA	NA	NA	NA	NA	NA	NA	NA	NA	NA	NA	NA
107218	Nwane P, Etang J, Chouaibou M, Toto JC, Kerah-Hinzoumbe C, Mimpfoundi R, et al. Trends in DDT and pyrethroid resistance in Anopheles gambiae s.s. populations from urban and agro-industrial settings in southern Cameroon. BMC Infect Dis. 2009;9.	journal article	Nwane P, Etang J, Chouaibou M, Toto JC, Koffi A, Mimpfoundi R, et al. Multiple insecticide resistance mechanisms in Anopheles gambiae s.l. populations from Cameroon, Central Africa. Parasites Vectors. 2013;6.	journal article	NA	NA	NA	NA	Larval collection	NA	NA	NA	11	2007	11	2007	2009	Gambiae Complex	F0	WHO Bioassay 1998	89	97	83	97	NA	NA	NA	NA	NA	NA	NA	NA	Cameroon	point	Nkolondom	3.94778	11.505	NA	NA	NA	NA	NA	NA	NA	NA	NA	NA	NA	NA
107221	Nwane P, Etang J, Chouaibou M, Toto JC, Kerah-Hinzoumbe C, Mimpfoundi R, et al. Trends in DDT and pyrethroid resistance in Anopheles gambiae s.s. populations from urban and agro-industrial settings in southern Cameroon. BMC Infect Dis. 2009;9.	journal article	NA	NA	NA	NA	NA	NA	Larval collection	NA	NA	NA	5	2003	5	2003	2009	Gambiae Complex	F0	WHO Bioassay 1998	84	77	80	52	NA	NA	NA	NA	NA	NA	NA	NA	Cameroon	point	Mangoum	5.51667	10.6167	NA	NA	NA	NA	NA	NA	NA	NA	NA	NA	NA	NA
107224	Nwane P, Etang J, Chouaibou M, Toto JC, Kerah-Hinzoumbe C, Mimpfoundi R, et al. Trends in DDT and pyrethroid resistance in Anopheles gambiae s.s. populations from urban and agro-industrial settings in southern Cameroon. BMC Infect Dis. 2009;9.	journal article	NA	NA	NA	NA	NA	NA	Larval collection	NA	NA	NA	5	2007	5	2007	2009	Gambiae Complex	F0	WHO Bioassay 1998	84	98	106	77	NA	NA	NA	NA	NA	NA	NA	NA	Cameroon	point	Mangoum	5.51667	10.6167	NA	NA	NA	NA	NA	NA	NA	NA	NA	NA	NA	NA
107227	Nwane P, Etang J, Chouaibou M, Toto JC, Kerah-Hinzoumbe C, Mimpfoundi R, et al. Trends in DDT and pyrethroid resistance in Anopheles gambiae s.s. populations from urban and agro-industrial settings in southern Cameroon. BMC Infect Dis. 2009;9.	journal article	NA	NA	NA	NA	NA	NA	Larval collection	NA	NA	NA	5	2001	5	2001	2009	Gambiae Complex	F0	WHO Bioassay 1998	86	97	91	72	NA	NA	NA	NA	NA	NA	NA	NA	Cameroon	point	Bonanloka	4.05	9.71667	NA	NA	NA	NA	NA	NA	NA	NA	NA	NA	NA	NA
107230	Nwane P, Etang J, Chouaibou M, Toto JC, Kerah-Hinzoumbe C, Mimpfoundi R, et al. Trends in DDT and pyrethroid resistance in Anopheles gambiae s.s. populations from urban and agro-industrial settings in southern Cameroon. BMC Infect Dis. 2009;9.	journal article	NA	NA	NA	NA	NA	NA	Larval collection	NA	NA	NA	5	2005	5	2005	2009	Gambiae Complex	F0	WHO Bioassay 1998	83	100	85	100	NA	NA	NA	NA	NA	NA	NA	NA	Cameroon	point	Bonanloka	4.05	9.71667	NA	NA	NA	NA	NA	NA	NA	NA	NA	NA	NA	NA
107233	Nwane P, Etang J, Chouaibou M, Toto JC, Kerah-Hinzoumbe C, Mimpfoundi R, et al. Trends in DDT and pyrethroid resistance in Anopheles gambiae s.s. populations from urban and agro-industrial settings in southern Cameroon. BMC Infect Dis. 2009;9.	journal article	NA	NA	NA	NA	NA	NA	Larval collection	NA	NA	NA	5	2007	5	2007	2009	Gambiae Complex	F0	WHO Bioassay 1998	84	98	88	92	NA	NA	NA	NA	NA	NA	NA	NA	Cameroon	point	Bonanloka	4.05	9.71667	NA	NA	NA	NA	NA	NA	NA	NA	NA	NA	NA	NA
107290	Boakye DA, Adasi K, Appawu M, Brown CA, Wilson MD. Patterns of household insecticide use and pyrethroid resistance in Anopheles gambiae sensu stricto (Diptera: Culicidae) within the Accra metropolis of Ghana. Afr Entomol. 2009;17(2):125-30.	journal article	NA	NA	NA	NA	NA	NA	Larval collection	NA	NA	NA	NR	NR	NR	NR	2009	Gambiae Complex	F0	WHO Bioassay 1981	100	76	95	74.74	NA	NA	NA	NA	NA	NA	NA	NA	Ghana	multiple-points	East Legon	5.6365	-0.16019	NA	NA	New Achimota	5.62675	-0.246923	Dzorwulu	5.61134	-0.203559	Roman Ridge	5.60457	-0.195714	Nima
107310	Betson M, Jawara M, Awolola TS. Status of insecticide susceptibility in Anopheles gambiae s.l. from malaria surveillance sites in The Gambia. Malar J. 2009;8.	journal article	NA	NA	NA	NA	NA	NA	Larval collection	NA	NA	NA	7	2008	7	2008	2009	Gambiae Complex	F0	WHO Bioassay 1998	155	100	150	100	NA	NA	NA	NA	NA	NA	NA	NA	The Gambia	point	Brikama	13.2684	-16.6451	NA	NA	NA	NA	NA	NA	NA	NA	NA	NA	NA	NA
107313	Betson M, Jawara M, Awolola TS. Status of insecticide susceptibility in Anopheles gambiae s.l. from malaria surveillance sites in The Gambia. Malar J. 2009;8.	journal article	NA	NA	NA	NA	NA	NA	Larval collection	NA	NA	NA	7	2008	7	2008	2009	Gambiae Complex	F0	WHO Bioassay 1998	66	92.42	63	88.89	NA	NA	NA	NA	NA	NA	NA	NA	The Gambia	point	Essau	13.4824	-16.5264	NA	NA	NA	NA	NA	NA	NA	NA	NA	NA	NA	NA
107316	Betson M, Jawara M, Awolola TS. Status of insecticide susceptibility in Anopheles gambiae s.l. from malaria surveillance sites in The Gambia. Malar J. 2009;8.	journal article	NA	NA	NA	NA	NA	NA	Larval collection	NA	NA	NA	7	2008	7	2008	2009	Gambiae Complex	F0	WHO Bioassay 1998	81	92.59	76	94.74	NA	NA	NA	NA	NA	NA	NA	NA	The Gambia	point	Farafenni	13.57	-15.5967	NA	NA	NA	NA	NA	NA	NA	NA	NA	NA	NA	NA
107319	Betson M, Jawara M, Awolola TS. Status of insecticide susceptibility in Anopheles gambiae s.l. from malaria surveillance sites in The Gambia. Malar J. 2009;8.	journal article	NA	NA	NA	NA	NA	NA	Larval collection	NA	NA	NA	7	2008	7	2008	2009	Gambiae Complex	F0	WHO Bioassay 1998	22	100	18	88.89	NA	NA	NA	NA	NA	NA	NA	NA	The Gambia	point	Mansakonko	13.4589	-15.5367	NA	NA	NA	NA	NA	NA	NA	NA	NA	NA	NA	NA
107322	Betson M, Jawara M, Awolola TS. Status of insecticide susceptibility in Anopheles gambiae s.l. from malaria surveillance sites in The Gambia. Malar J. 2009;8.	journal article	NA	NA	NA	NA	NA	NA	Larval collection	NA	NA	NA	7	2008	7	2008	2009	Gambiae Complex	F0	WHO Bioassay 1998	38	97.37	41	97.56	NA	NA	NA	NA	NA	NA	NA	NA	The Gambia	point	Kuntaur	13.671	-14.8897	NA	NA	NA	NA	NA	NA	NA	NA	NA	NA	NA	NA
107325	Betson M, Jawara M, Awolola TS. Status of insecticide susceptibility in Anopheles gambiae s.l. from malaria surveillance sites in The Gambia. Malar J. 2009;8.	journal article	NA	NA	NA	NA	NA	NA	Larval collection	NA	NA	NA	7	2008	7	2008	2009	Gambiae Complex	F0	WHO Bioassay 1998	20	100	19	100	NA	NA	NA	NA	NA	NA	NA	NA	The Gambia	point	Basse	13.3088	-14.2174	NA	NA	NA	NA	NA	NA	NA	NA	NA	NA	NA	NA
107381	Anto F, Asoala V, Anyorigiya T, Oduro A, Adjuik M, Owusu-Agyei S, et al. Insecticide resistance profiles for malaria vectors in the Kassena-Nankana district of Ghana. Malar J. 2009;8.	journal article	NA	NA	NA	NA	NA	NA	House resting indoors	NA	NA	NA	11	2006	10	2007	2009	Gambiae Complex	F1	WHO Bioassay 1981	1451	96	1372	88	NA	NA	NA	NA	897	100	NA	NA	Ghana	polygon	Kassena Nankana district	NA	NA	2	16644	NA	NA	NA	NA	NA	NA	NA	NA	NA	NA
107385	Anto F, Asoala V, Anyorigiya T, Oduro A, Adjuik M, Owusu-Agyei S, et al. Insecticide resistance profiles for malaria vectors in the Kassena-Nankana district of Ghana. Malar J. 2009;8.	journal article	NA	NA	NA	NA	NA	NA	House resting indoors	NA	NA	NA	11	2006	10	2007	2009	Funestus Subgroup	F1	WHO Bioassay 1981	1011	95	881	84	NA	NA	NA	NA	NA	NA	NA	NA	Ghana	polygon	Kassena Nankana district	NA	NA	2	16644	NA	NA	NA	NA	NA	NA	NA	NA	NA	NA
107386	Anto F, Asoala V, Anyorigiya T, Oduro A, Adjuik M, Owusu-Agyei S, et al. Insecticide resistance profiles for malaria vectors in the Kassena-Nankana district of Ghana. Malar J. 2009;8.	journal article	NA	NA	NA	NA	NA	NA	House resting indoors	NA	NA	NA	11	2006	10	2007	2009	Funestus Subgroup	F1	WHO Bioassay 1981	1011	95	881	84	NA	NA	NA	NA	854	88	NA	NA	Ghana	polygon	Kassena Nankana district	NA	NA	2	16644	NA	NA	NA	NA	NA	NA	NA	NA	NA	NA
107399	Kerah-Hinzoumbe C, Peka M, Nwane P, Donan-Gouni I, Etang J, Same-Ekobo A, et al. Insecticide resistance in Anopheles gambiae from South-Western Chad, Central Africa. Malar J. 2008;7.	journal article	NA	NA	NA	NA	NA	NA	Larval collection	NA	NA	NA	8	2006	9	2006	2008	Gambiae Complex	F0	WHO Bioassay 1998	91	72.5	87	59.8	NA	NA	NA	NA	NA	NA	NA	NA	Chad	point	Bongor	10.4667	15.6167	NA	NA	NA	NA	NA	NA	NA	NA	NA	NA	NA	NA
107400	Kerah-Hinzoumbe C, Peka M, Nwane P, Donan-Gouni I, Etang J, Same-Ekobo A, et al. Insecticide resistance in Anopheles gambiae from South-Western Chad, Central Africa. Malar J. 2008;7.	journal article	NA	NA	NA	NA	NA	NA	Larval collection	NA	NA	NA	8	2006	9	2006	2008	Gambiae Complex	F0	WHO Bioassay 1998	85	72.9	90	26.7	NA	NA	NA	NA	NA	NA	NA	NA	Chad	point	Goulmoun	10.65	15.3333	NA	NA	NA	NA	NA	NA	NA	NA	NA	NA	NA	NA
107401	Kerah-Hinzoumbe C, Peka M, Nwane P, Donan-Gouni I, Etang J, Same-Ekobo A, et al. Insecticide resistance in Anopheles gambiae from South-Western Chad, Central Africa. Malar J. 2008;7.	journal article	NA	NA	NA	NA	NA	NA	Larval collection	NA	NA	NA	8	2006	9	2006	2008	Gambiae Complex	F0	WHO Bioassay 1998	94	70.2	94	48.9	NA	NA	NA	NA	NA	NA	NA	NA	Chad	point	Tchinfogo	10.3667	15.45	NA	NA	NA	NA	NA	NA	NA	NA	NA	NA	NA	NA
107402	Kerah-Hinzoumbe C, Peka M, Nwane P, Donan-Gouni I, Etang J, Same-Ekobo A, et al. Insecticide resistance in Anopheles gambiae from South-Western Chad, Central Africa. Malar J. 2008;7.	journal article	NA	NA	NA	NA	NA	NA	Larval collection	NA	NA	NA	8	2006	9	2006	2008	Gambiae Complex	F0	WHO Bioassay 1998	91	98.9	92	100	NA	NA	NA	NA	NA	NA	NA	NA	Chad	point	Guelendeng	10.9333	15.5333	NA	NA	NA	NA	NA	NA	NA	NA	NA	NA	NA	NA
107403	Kerah-Hinzoumbe C, Peka M, Nwane P, Donan-Gouni I, Etang J, Same-Ekobo A, et al. Insecticide resistance in Anopheles gambiae from South-Western Chad, Central Africa. Malar J. 2008;7.	journal article	NA	NA	NA	NA	NA	NA	Larval collection	NA	NA	NA	8	2006	9	2006	2008	Gambiae Complex	F0	WHO Bioassay 1998	89	86.5	92	67.9	NA	NA	NA	NA	NA	NA	NA	NA	Chad	point	Mbere	10.7833	15.7667	NA	NA	NA	NA	NA	NA	NA	NA	NA	NA	NA	NA
107404	Kerah-Hinzoumbe C, Peka M, Nwane P, Donan-Gouni I, Etang J, Same-Ekobo A, et al. Insecticide resistance in Anopheles gambiae from South-Western Chad, Central Africa. Malar J. 2008;7.	journal article	NA	NA	NA	NA	NA	NA	Larval collection	NA	NA	NA	8	2006	9	2006	2008	Gambiae Complex	F0	WHO Bioassay 1998	89	96.6	82	96.3	NA	NA	NA	NA	NA	NA	NA	NA	Chad	point	Witi-Witi	10.95	15.5333	NA	NA	NA	NA	NA	NA	NA	NA	NA	NA	NA	NA
107405	Kerah-Hinzoumbe C, Peka M, Nwane P, Donan-Gouni I, Etang J, Same-Ekobo A, et al. Insecticide resistance in Anopheles gambiae from South-Western Chad, Central Africa. Malar J. 2008;7.	journal article	NA	NA	NA	NA	NA	NA	Larval collection	NA	NA	NA	8	2006	9	2006	2008	Gambiae Complex	F0	WHO Bioassay 1998	100	88	97	76.3	NA	NA	NA	NA	NA	NA	NA	NA	Chad	point	Kelo	9.31667	15.8	NA	NA	NA	NA	NA	NA	NA	NA	NA	NA	NA	NA
107406	Kerah-Hinzoumbe C, Peka M, Nwane P, Donan-Gouni I, Etang J, Same-Ekobo A, et al. Insecticide resistance in Anopheles gambiae from South-Western Chad, Central Africa. Malar J. 2008;7.	journal article	NA	NA	NA	NA	NA	NA	Larval collection	NA	NA	NA	8	2006	9	2006	2008	Gambiae Complex	F0	WHO Bioassay 1998	87	85.1	73	64.4	NA	NA	NA	NA	NA	NA	NA	NA	Chad	point	Bologo	9.13333	15.8	NA	NA	NA	NA	NA	NA	NA	NA	NA	NA	NA	NA
107407	Kerah-Hinzoumbe C, Peka M, Nwane P, Donan-Gouni I, Etang J, Same-Ekobo A, et al. Insecticide resistance in Anopheles gambiae from South-Western Chad, Central Africa. Malar J. 2008;7.	journal article	NA	NA	NA	NA	NA	NA	Larval collection	NA	NA	NA	8	2006	9	2006	2008	Gambiae Complex	F0	WHO Bioassay 1998	99	74.8	88	89.8	NA	NA	NA	NA	NA	NA	NA	NA	Chad	point	Kolon	9.4	15.9833	NA	NA	NA	NA	NA	NA	NA	NA	NA	NA	NA	NA
107541	Chouaibou M, Etang J, Brevault T, Nwane P, Hinzoumbe CK, Mimpfoundi R, et al. Dynamics of insecticide resistance in the malaria vector Anopheles gambiae s.l. from an area of extensive cotton cultivation in Northern Cameroon. Trop Med Int Health. 2008;13(4):476-86.	journal article	Chouaibou, M & Simard, F (2014) personal communication	personal comm.	Etang J, Manga L, Chandre F, Guillet P, Fondjo E, Mimpfoundi R, et al. Insecticide susceptibility status of Anopheles gambiae s.l. (Diptera: Culicidae) in the Republic of Cameroon. J Med Entomol. 2003;40(4):491-7.	journal article	NA	NA	Larval collection	NA	NA	NA	6	2005	6	2005	2008	Gambiae Complex	F0	WHO Bioassay 1998	78	94.87	84	94.05	NA	NA	NA	NA	NA	NA	NA	NA	Cameroon	point	Garoua	9.3	13.3833	NA	NA	NA	NA	NA	NA	NA	NA	NA	NA	NA	NA
107544	Chouaibou M, Etang J, Brevault T, Nwane P, Hinzoumbe CK, Mimpfoundi R, et al. Dynamics of insecticide resistance in the malaria vector Anopheles gambiae s.l. from an area of extensive cotton cultivation in Northern Cameroon. Trop Med Int Health. 2008;13(4):476-86.	journal article	Chouaibou, M & Simard, F (2014) personal communication	personal comm.	NA	NA	NA	NA	Larval collection	NA	NA	NA	6	2005	6	2005	2008	Gambiae Complex	F0	WHO Bioassay 1998	80	93.75	80	96.25	NA	NA	NA	NA	NA	NA	NA	NA	Cameroon	point	Gaschiga	9.43189	13.3649	NA	NA	NA	NA	NA	NA	NA	NA	NA	NA	NA	NA
107547	Chouaibou M, Etang J, Brevault T, Nwane P, Hinzoumbe CK, Mimpfoundi R, et al. Dynamics of insecticide resistance in the malaria vector Anopheles gambiae s.l. from an area of extensive cotton cultivation in Northern Cameroon. Trop Med Int Health. 2008;13(4):476-86.	journal article	Chouaibou, M & Simard, F (2014) personal communication	personal comm.	Nwane P, Etang J, Chouaibou M, Toto JC, Koffi A, Mimpfoundi R, et al. Multiple insecticide resistance mechanisms in Anopheles gambiae s.l. populations from Cameroon, Central Africa. Parasites Vectors. 2013;6.	journal article	NA	NA	Larval collection	NA	NA	NA	6	2005	6	2005	2008	Gambiae Complex	F0	WHO Bioassay 1998	81	92.59	79	97.47	NA	NA	NA	NA	NA	NA	NA	NA	Cameroon	point	Pitoa	9.39194	13.5025	NA	NA	NA	NA	NA	NA	NA	NA	NA	NA	NA	NA
107550	Chouaibou M, Etang J, Brevault T, Nwane P, Hinzoumbe CK, Mimpfoundi R, et al. Dynamics of insecticide resistance in the malaria vector Anopheles gambiae s.l. from an area of extensive cotton cultivation in Northern Cameroon. Trop Med Int Health. 2008;13(4):476-86.	journal article	Chouaibou, M & Simard, F (2014) personal communication	personal comm.	Etang J, Manga L, Chandre F, Guillet P, Fondjo E, Mimpfoundi R, et al. Insecticide susceptibility status of Anopheles gambiae s.l. (Diptera: Culicidae) in the Republic of Cameroon. J Med Entomol. 2003;40(4):491-7.	journal article	NA	NA	Larval collection	NA	NA	NA	8	2005	8	2005	2008	Gambiae Complex	F0	WHO Bioassay 1998	80	97.5	78	98.72	NA	NA	NA	NA	NA	NA	NA	NA	Cameroon	point	Garoua	9.3	13.3833	NA	NA	NA	NA	NA	NA	NA	NA	NA	NA	NA	NA
107553	Chouaibou M, Etang J, Brevault T, Nwane P, Hinzoumbe CK, Mimpfoundi R, et al. Dynamics of insecticide resistance in the malaria vector Anopheles gambiae s.l. from an area of extensive cotton cultivation in Northern Cameroon. Trop Med Int Health. 2008;13(4):476-86.	journal article	Chouaibou, M & Simard, F (2014) personal communication	personal comm.	NA	NA	NA	NA	Larval collection	NA	NA	NA	8	2005	8	2005	2008	Gambiae Complex	F0	WHO Bioassay 1998	79	96.2	NA	NA	NA	NA	82	92.68	NA	NA	NA	NA	Cameroon	point	Gaschiga	9.43189	13.3649	NA	NA	NA	NA	NA	NA	NA	NA	NA	NA	NA	NA
107556	Chouaibou M, Etang J, Brevault T, Nwane P, Hinzoumbe CK, Mimpfoundi R, et al. Dynamics of insecticide resistance in the malaria vector Anopheles gambiae s.l. from an area of extensive cotton cultivation in Northern Cameroon. Trop Med Int Health. 2008;13(4):476-86.	journal article	Chouaibou, M & Simard, F (2014) personal communication	personal comm.	Nwane P, Etang J, Chouaibou M, Toto JC, Koffi A, Mimpfoundi R, et al. Multiple insecticide resistance mechanisms in Anopheles gambiae s.l. populations from Cameroon, Central Africa. Parasites Vectors. 2013;6.	journal article	NA	NA	Larval collection	NA	NA	NA	8	2005	8	2005	2008	Gambiae Complex	F0	WHO Bioassay 1998	83	83.13	NA	NA	NA	NA	78	94.87	NA	NA	NA	NA	Cameroon	point	Pitoa	9.39194	13.5025	NA	NA	NA	NA	NA	NA	NA	NA	NA	NA	NA	NA
107559	Chouaibou M, Etang J, Brevault T, Nwane P, Hinzoumbe CK, Mimpfoundi R, et al. Dynamics of insecticide resistance in the malaria vector Anopheles gambiae s.l. from an area of extensive cotton cultivation in Northern Cameroon. Trop Med Int Health. 2008;13(4):476-86.	journal article	Chouaibou, M & Simard, F (2014) personal communication	personal comm.	Etang J, Manga L, Chandre F, Guillet P, Fondjo E, Mimpfoundi R, et al. Insecticide susceptibility status of Anopheles gambiae s.l. (Diptera: Culicidae) in the Republic of Cameroon. J Med Entomol. 2003;40(4):491-7.	journal article	NA	NA	Larval collection	NA	NA	NA	10	2005	10	2005	2008	Gambiae Complex	F0	WHO Bioassay 1998	78	92.31	79	98.73	NA	NA	NA	NA	NA	NA	NA	NA	Cameroon	point	Garoua	9.3	13.3833	NA	NA	NA	NA	NA	NA	NA	NA	NA	NA	NA	NA
107562	Chouaibou M, Etang J, Brevault T, Nwane P, Hinzoumbe CK, Mimpfoundi R, et al. Dynamics of insecticide resistance in the malaria vector Anopheles gambiae s.l. from an area of extensive cotton cultivation in Northern Cameroon. Trop Med Int Health. 2008;13(4):476-86.	journal article	Chouaibou, M & Simard, F (2014) personal communication	personal comm.	NA	NA	NA	NA	Larval collection	NA	NA	NA	10	2005	10	2005	2008	Gambiae Complex	F0	WHO Bioassay 1998	84	82.14	82	69.51	NA	NA	NA	NA	NA	NA	NA	NA	Cameroon	point	Gaschiga	9.43189	13.3649	NA	NA	NA	NA	NA	NA	NA	NA	NA	NA	NA	NA
107565	Chouaibou M, Etang J, Brevault T, Nwane P, Hinzoumbe CK, Mimpfoundi R, et al. Dynamics of insecticide resistance in the malaria vector Anopheles gambiae s.l. from an area of extensive cotton cultivation in Northern Cameroon. Trop Med Int Health. 2008;13(4):476-86.	journal article	Chouaibou, M & Simard, F (2014) personal communication	personal comm.	Nwane P, Etang J, Chouaibou M, Toto JC, Koffi A, Mimpfoundi R, et al. Multiple insecticide resistance mechanisms in Anopheles gambiae s.l. populations from Cameroon, Central Africa. Parasites Vectors. 2013;6.	journal article	NA	NA	Larval collection	NA	NA	NA	10	2005	10	2005	2008	Gambiae Complex	F0	WHO Bioassay 1998	78	87.18	80	88.75	NA	NA	NA	NA	NA	NA	NA	NA	Cameroon	point	Pitoa	9.39194	13.5025	NA	NA	NA	NA	NA	NA	NA	NA	NA	NA	NA	NA
107588	Mzilahowa T, Ball AJ, Bass C, Morgan JC, Nyoni B, Steen K, et al. Reduced susceptibility to DDT in field populations of Anopheles quadriannulatus and Anopheles arabiensis in Malawi: evidence for larval selection. Med Vet Entomol. 2008;22(3):258-63.	journal article	Wilding, C (2014) personal communication	personal comm.	NA	NA	NA	NA	Larval collection	NA	NA	NA	4	2007	5	2007	2008	Gambiae Complex	F0	WHO Bioassay 1998	NR	100	NR	100	NA	NA	NA	NA	NA	NA	NA	NA	Malawi	point	Thom	-16.2469	34.8619	NA	NA	NA	NA	NA	NA	NA	NA	NA	NA	NA	NA
107592	Mzilahowa T, Ball AJ, Bass C, Morgan JC, Nyoni B, Steen K, et al. Reduced susceptibility to DDT in field populations of Anopheles quadriannulatus and Anopheles arabiensis in Malawi: evidence for larval selection. Med Vet Entomol. 2008;22(3):258-63.	journal article	Wilding, C (2014) personal communication	personal comm.	NA	NA	NA	NA	Larval collection	NA	NA	NA	4	2007	5	2007	2008	Gambiae Complex	F0	WHO Bioassay 1998	NR	100	NR	100	NA	NA	NA	NA	NA	NA	NA	NA	Malawi	point	Nkhwazi	-16.2928	34.9119	NA	NA	NA	NA	NA	NA	NA	NA	NA	NA	NA	NA
107596	Mzilahowa T, Ball AJ, Bass C, Morgan JC, Nyoni B, Steen K, et al. Reduced susceptibility to DDT in field populations of Anopheles quadriannulatus and Anopheles arabiensis in Malawi: evidence for larval selection. Med Vet Entomol. 2008;22(3):258-63.	journal article	Wilding, C (2014) personal communication	personal comm.	NA	NA	NA	NA	Larval collection	NA	NA	NA	4	2007	5	2007	2008	Gambiae Complex	F0	WHO Bioassay 1998	NR	100	NR	100	NA	NA	NA	NA	NA	NA	NA	NA	Malawi	point	Illovo	-16.2467	34.9111	NA	NA	NA	NA	NA	NA	NA	NA	NA	NA	NA	NA
107628	Antonio Nkondjio C, Atangana J, Ndo C, Awono Ambene P, Fondjo E, Fontenille D, et al. Malaria transmission and rice cultivation in Lagdo, northern Cameroon. Trans Roy Soc Trop Med Hyg. 2008;102(4):352-9.	journal article	Ndjemai HNM, Patchoke S, Atangana J, Etang J, Simard F, Bilong CFB, et al. The distribution of insecticide resistance in Anopheles gambiae s.l. populations from Cameroon: an update. Trans Roy Soc Trop Med Hyg. 2009;103(11):1127-38.	journal article	NA	NA	NA	NA	Larval collection	Man biting indoors	Man biting outdoors	House resting indoors	10	2006	10	2006	2008	Gambiae Complex	F0	WHO Bioassay 1998	107	89	NA	NA	NA	NA	97	80	NA	NA	NA	NA	Cameroon	point	Gounougou	9.11667	13.9167	NA	NA	NA	NA	NA	NA	NA	NA	NA	NA	NA	NA
107639	Adasi K, Hemingway J. Susceptibility to three pyrethroids and detection of knockdown resistance mutation in Ghanaian Anopheles gambiae sensu stricto. J Vector Ecol. 2008;33(2):255-62	journal article	NA	NA	NA	NA	NA	NA	Larval collection	NA	NA	NA	NR	NR	NR	NR	2008	Gambiae Complex	F0	WHO Bioassay (version unknown)	116	87.07	110	56.36	NA	NA	108	51.85	NA	NA	NA	NA	Ghana	point	Accra	5.6	-0.166667	NA	NA	NA	NA	NA	NA	NA	NA	NA	NA	NA	NA
107642	Adasi K, Hemingway J. Susceptibility to three pyrethroids and detection of knockdown resistance mutation in Ghanaian Anopheles gambiae sensu stricto. J Vector Ecol. 2008;33(2):255-62	journal article	NA	NA	NA	NA	NA	NA	Larval collection	NA	NA	NA	NR	NR	NR	NR	2008	Gambiae Complex	F0	WHO Bioassay (version unknown)	220	43.18	236	47.46	NA	NA	235	52.34	NA	NA	NA	NA	Ghana	point	Dodowa	5.88611	-0.09617	NA	NA	NA	NA	NA	NA	NA	NA	NA	NA	NA	NA
107649	Moreno M, Vicente JL, Cano J, Berzosa PJ, de Lucio A, Nzambo S, et al. Knockdown resistance mutations (kdr) and insecticide susceptibility to DDT and pyrethroids in Anopheles gambiae from Equatorial Guinea. Trop Med Int Health. 2008;13(3):430-3.	journal article	NA	NA	NA	NA	NA	NA	House resting indoors	NA	NA	NA	6	2005	6	2005	2008	Gambiae Complex	F0	WHO Bioassay 1998	NR	100	NR	100	NA	NA	NA	NA	NA	NA	NA	NA	Equatorial Guinea	point	Miyobo	1.75	10.1667	NA	NA	NA	NA	NA	NA	NA	NA	NA	NA	NA	NA
107652	Moreno M, Vicente JL, Cano J, Berzosa PJ, de Lucio A, Nzambo S, et al. Knockdown resistance mutations (kdr) and insecticide susceptibility to DDT and pyrethroids in Anopheles gambiae from Equatorial Guinea. Trop Med Int Health. 2008;13(3):430-3.	journal article	NA	NA	NA	NA	NA	NA	House resting indoors	NA	NA	NA	6	2005	6	2005	2008	Gambiae Complex	F0	WHO Bioassay 1998	NR	100	NR	100	NA	NA	NA	NA	NA	NA	NA	NA	Equatorial Guinea	point	Ngonamanga	2.15289	9.80118	NA	NA	NA	NA	NA	NA	NA	NA	NA	NA	NA	NA
107728	Kulkarni MA, Malima R, Mosha FW, Msangi S, Mrema E, Kabula B, et al. Efficacy of pyrethroid-treated nets against malaria vectors and nuisance-biting mosquitoes in Tanzania in areas with long-term insecticide-treated net use. Trop Med Int Health. 2007;12(9):1061-73.	journal article	Kabula, B. (2014) personal communication	personal comm.	NA	NA	NA	NA	House resting indoors	NA	NA	NA	11	2004	1	2005	2007	Funestus Subgroup	F0	WHO Bioassay 1998	66	100	76	100	NA	NA	NA	NA	NA	NA	NA	NA	Tanzania, United Republic of	multiple-points	Lupiro	-8.37873	36.6674	NA	NA	Mlali	-6.95523	37.5352	Mindu	-6.85583	37.6106	Morogoro	-6.81768	37.6619	Ifakara
107729	Kulkarni MA, Malima R, Mosha FW, Msangi S, Mrema E, Kabula B, et al. Efficacy of pyrethroid-treated nets against malaria vectors and nuisance-biting mosquitoes in Tanzania in areas with long-term insecticide-treated net use. Trop Med Int Health. 2007;12(9):1061-73.	journal article	Kabula, B. (2014) personal communication	personal comm.	NA	NA	NA	NA	House resting indoors	NA	NA	NA	11	2004	1	2005	2007	Gambiae Complex	F0	WHO Bioassay 1998	100	100	50	97	NA	NA	NA	NA	NA	NA	NA	NA	Tanzania, United Republic of	polygon	Ifakara area	NA	NA	3	49844	NA	NA	NA	NA	NA	NA	NA	NA	NA	NA
107730	Kulkarni MA, Malima R, Mosha FW, Msangi S, Mrema E, Kabula B, et al. Efficacy of pyrethroid-treated nets against malaria vectors and nuisance-biting mosquitoes in Tanzania in areas with long-term insecticide-treated net use. Trop Med Int Health. 2007;12(9):1061-73.	journal article	Kabula, B. (2014) personal communication	personal comm.	NA	NA	NA	NA	House resting indoors	NA	NA	NA	11	2004	1	2005	2007	Gambiae Complex	F0	WHO Bioassay 1998	79	100	79	100	NA	NA	NA	NA	NA	NA	NA	NA	Tanzania, United Republic of	polygon	Magu district	NA	NA	2	48457	NA	NA	NA	NA	NA	NA	NA	NA	NA	NA
107731	Kulkarni MA, Malima R, Mosha FW, Msangi S, Mrema E, Kabula B, et al. Efficacy of pyrethroid-treated nets against malaria vectors and nuisance-biting mosquitoes in Tanzania in areas with long-term insecticide-treated net use. Trop Med Int Health. 2007;12(9):1061-73.	journal article	Kabula, B. (2014) personal communication	personal comm.	NA	NA	NA	NA	House resting indoors	NA	NA	NA	11	2004	1	2005	2007	Gambiae Complex	F0	WHO Bioassay 1998	80	100	80	100	NA	NA	NA	NA	NA	NA	NA	NA	Tanzania, United Republic of	polygon	Tabora region	NA	NA	1	48380	NA	NA	NA	NA	NA	NA	NA	NA	NA	NA
107732	Kulkarni MA, Malima R, Mosha FW, Msangi S, Mrema E, Kabula B, et al. Efficacy of pyrethroid-treated nets against malaria vectors and nuisance-biting mosquitoes in Tanzania in areas with long-term insecticide-treated net use. Trop Med Int Health. 2007;12(9):1061-73.	journal article	Kabula, B. (2014) personal communication	personal comm.	NA	NA	NA	NA	House resting indoors	NA	NA	NA	11	2004	1	2005	2007	Gambiae Complex	F0	WHO Bioassay 1998	128	100	149	100	NA	NA	NA	NA	NA	NA	NA	NA	Tanzania, United Republic of	polygon	Mbeya region	NA	NA	1	48367	NA	NA	NA	NA	NA	NA	NA	NA	NA	NA
107733	Kulkarni MA, Malima R, Mosha FW, Msangi S, Mrema E, Kabula B, et al. Efficacy of pyrethroid-treated nets against malaria vectors and nuisance-biting mosquitoes in Tanzania in areas with long-term insecticide-treated net use. Trop Med Int Health. 2007;12(9):1061-73.	journal article	Kabula, B. (2014) personal communication	personal comm.	NA	NA	NA	NA	House resting indoors	NA	NA	NA	11	2004	1	2005	2007	Gambiae Complex	F0	WHO Bioassay 1998	150	100	150	91	NA	NA	NA	NA	NA	NA	NA	NA	Tanzania, United Republic of	polygon	Arumeru district	NA	NA	2	48383	NA	NA	NA	NA	NA	NA	NA	NA	NA	NA
107734	Kulkarni MA, Malima R, Mosha FW, Msangi S, Mrema E, Kabula B, et al. Efficacy of pyrethroid-treated nets against malaria vectors and nuisance-biting mosquitoes in Tanzania in areas with long-term insecticide-treated net use. Trop Med Int Health. 2007;12(9):1061-73.	journal article	Kabula, B. (2014) personal communication	personal comm.	NA	NA	NA	NA	House resting indoors	NA	NA	NA	11	2004	1	2005	2007	Gambiae Complex	F0	WHO Bioassay 1998	102	100	104	96	NA	NA	NA	NA	NA	NA	NA	NA	Tanzania, United Republic of	polygon	Moshi Rural district	NA	NA	2	48414	NA	NA	NA	NA	NA	NA	NA	NA	NA	NA
107753	Kulkarni MA, Malima R, Mosha FW, Msangi S, Mrema E, Kabula B, et al. Efficacy of pyrethroid-treated nets against malaria vectors and nuisance-biting mosquitoes in Tanzania in areas with long-term insecticide-treated net use. Trop Med Int Health. 2007;12(9):1061-73.	journal article	Kabula, B. (2014) personal communication	personal comm.	NA	NA	NA	NA	House resting indoors	NA	NA	NA	11	2004	1	2005	2007	Gambiae Complex	F0	WHO Bioassay 1998	NR	100	NR	97	NA	NA	NA	NA	NA	NA	NA	NA	Tanzania, United Republic of	point	Njagi	-8.23188	36.1668	NA	NA	NA	NA	NA	NA	NA	NA	NA	NA	NA	NA
107926	Etang J, Fondjo E, Chandre F, Morlais I, Brengues C, Nwane P, et al. Short report: First report of knockdown mutationsin the malaria vector Anopheles gambiae from Cameroon. Am J Trop Med Hyg. 2006;74(5):795-7.	journal article	NA	NA	NA	NA	NA	NA	Larval collection	NA	NA	NA	5	2003	9	2004	2006	Gambiae Complex	F0	WHO Bioassay 1998	100	100	NA	NA	NA	NA	99	90.9	NA	NA	NA	NA	Cameroon	point	Bonasama site 3	4.07396	9.6848	NA	NA	NA	NA	NA	NA	NA	NA	NA	NA	NA	NA
108111	Agossa F, Aikpon R, Azondekon R, Govoetchan R, Padonnou G. Efficacy of various insecticides recommended for indoor residual spraying: pirimiphos methyl, potential alternative to bendiocarb for pyrethroid resistance management in Benin, West Africa. Trans Roy Soc Trop Med Hyg. 2014;108(2):84-91.	journal article	Agossa, F (2014) personal communication	personal comm.	Agossa FR, Gnanguenon V, Anagonou R, Azondekon R, Aizoun N, Sovi A, et al. Impact of Insecticide Resistance on the Effectiveness of Pyrethroid-Based Malaria Vectors Control Tools in Benin: Decreased Toxicity and Repellent Effect. PLoS One. 2015;10(12):e0145207.	journal article	NA	NA	Larval collection	House resting indoors	NA	NA	9	2011	9	2011	2014	Gambiae Complex	F0	WHO Bioassay 1998	97	23.71	97	3.93	NA	NA	NA	NA	NA	NA	NA	NA	Benin	point	Malanville	11.8667	3.38333	NA	NA	NA	NA	NA	NA	NA	NA	NA	NA	NA	NA
108157	Kabula B, Tungu, P., Malima, R., Rowland, M., Minja, J., Wililo, R., Ramsan, M., McElroy, PD., Kafuko, J., Kulkarni, M., Protopopoff, N., Magesa, S., Mosha, F., Kisinza, W. Distribution and spread of pyrethroid and DDT resistance among the Anopheles gambiae complex in Tanzania. Med Vet Entomol. 2014;28(3):244-52.	journal article	Kabula, B. (2014) personal communication	personal comm.	Kulkarni MA, Malima R, Mosha FW, Msangi S, Mrema E, Kabula B, et al. Efficacy of pyrethroid-treated nets against malaria vectors and nuisance-biting mosquitoes in Tanzania in areas with long-term insecticide-treated net use. Trop Med Int Health. 2007;12(9):1061-73.	journal article	NA	NA	House resting indoors	NA	NA	NA	11	2004	1	2005	2014	Gambiae Complex	F0	WHO Bioassay 1998	198	99	219	99	NA	NA	NA	NA	NA	NA	NA	NA	Tanzania, United Republic of	polygon	Kyela district	NA	NA	2	48437	NA	NA	NA	NA	NA	NA	NA	NA	NA	NA
108158	Kabula B, Tungu, P., Malima, R., Rowland, M., Minja, J., Wililo, R., Ramsan, M., McElroy, PD., Kafuko, J., Kulkarni, M., Protopopoff, N., Magesa, S., Mosha, F., Kisinza, W. Distribution and spread of pyrethroid and DDT resistance among the Anopheles gambiae complex in Tanzania. Med Vet Entomol. 2014;28(3):244-52.	journal article	Kabula, B. (2014) personal communication	personal comm.	Kulkarni MA, Malima R, Mosha FW, Msangi S, Mrema E, Kabula B, et al. Efficacy of pyrethroid-treated nets against malaria vectors and nuisance-biting mosquitoes in Tanzania in areas with long-term insecticide-treated net use. Trop Med Int Health. 2007;12(9):1061-73.	journal article	Kabula B, Tungu P, Matowo J, Kitau J, Mweya C, Emidi B, et al. Susceptibility status of malaria vectors to insecticides commonly used for malaria control in Tanzania. Trop Med Int Health. 2012;17(6):742-50.	journal article	House resting indoors	NA	NA	NA	11	2004	1	2005	2014	Gambiae Complex	F0	WHO Bioassay 1998	453	100	675	97	NA	NA	NA	NA	NA	NA	NA	NA	Tanzania, United Republic of	polygon	Moshi Rural district	NA	NA	2	48414	NA	NA	NA	NA	NA	NA	NA	NA	NA	NA
108159	Kabula B, Tungu, P., Malima, R., Rowland, M., Minja, J., Wililo, R., Ramsan, M., McElroy, PD., Kafuko, J., Kulkarni, M., Protopopoff, N., Magesa, S., Mosha, F., Kisinza, W. Distribution and spread of pyrethroid and DDT resistance among the Anopheles gambiae complex in Tanzania. Med Vet Entomol. 2014;28(3):244-52.	journal article	Kabula, B. (2014) personal communication	personal comm.	Kulkarni MA, Malima R, Mosha FW, Msangi S, Mrema E, Kabula B, et al. Efficacy of pyrethroid-treated nets against malaria vectors and nuisance-biting mosquitoes in Tanzania in areas with long-term insecticide-treated net use. Trop Med Int Health. 2007;12(9):1061-73.	journal article	NA	NA	House resting indoors	NA	NA	NA	11	2004	1	2005	2014	Gambiae Complex	F0	WHO Bioassay 1998	100	100	180	100	NA	NA	NA	NA	NA	NA	NA	NA	Tanzania, United Republic of	polygon	Muheza district	NA	NA	2	48504	NA	NA	NA	NA	NA	NA	NA	NA	NA	NA
108160	Kabula B, Tungu, P., Malima, R., Rowland, M., Minja, J., Wililo, R., Ramsan, M., McElroy, PD., Kafuko, J., Kulkarni, M., Protopopoff, N., Magesa, S., Mosha, F., Kisinza, W. Distribution and spread of pyrethroid and DDT resistance among the Anopheles gambiae complex in Tanzania. Med Vet Entomol. 2014;28(3):244-52.	journal article	Kabula, B. (2014) personal communication	personal comm.	Kulkarni MA, Malima R, Mosha FW, Msangi S, Mrema E, Kabula B, et al. Efficacy of pyrethroid-treated nets against malaria vectors and nuisance-biting mosquitoes in Tanzania in areas with long-term insecticide-treated net use. Trop Med Int Health. 2007;12(9):1061-73.	journal article	NA	NA	House resting indoors	NA	NA	NA	11	2004	1	2005	2014	Gambiae Complex	F0	WHO Bioassay 1998	80	100	160	100	NA	NA	NA	NA	NA	NA	NA	NA	Tanzania, United Republic of	polygon	Tabora district	NA	NA	2	48497	NA	NA	NA	NA	NA	NA	NA	NA	NA	NA
108181	Kabula B, Tungu, P., Malima, R., Rowland, M., Minja, J., Wililo, R., Ramsan, M., McElroy, PD., Kafuko, J., Kulkarni, M., Protopopoff, N., Magesa, S., Mosha, F., Kisinza, W. Distribution and spread of pyrethroid and DDT resistance among the Anopheles gambiae complex in Tanzania. Med Vet Entomol. 2014;28(3):244-52.	journal article	Kabula, B. (2014) personal communication	personal comm.	NA	NA	NA	NA	House resting indoors	NA	NA	NA	5	2011	6	2011	2014	Gambiae Complex	F0	WHO Bioassay 1998	125	90.4	125	73.6	NA	NA	125	70.4	NA	NA	NA	NA	Tanzania, United Republic of	polygon	Arumeru district	NA	NA	2	48383	NA	NA	NA	NA	NA	NA	NA	NA	NA	NA
108182	Kabula B, Tungu, P., Malima, R., Rowland, M., Minja, J., Wililo, R., Ramsan, M., McElroy, PD., Kafuko, J., Kulkarni, M., Protopopoff, N., Magesa, S., Mosha, F., Kisinza, W. Distribution and spread of pyrethroid and DDT resistance among the Anopheles gambiae complex in Tanzania. Med Vet Entomol. 2014;28(3):244-52.	journal article	Kabula, B. (2014) personal communication	personal comm.	Christen Fornadel, PMI (2016) personal communication	personal comm.	NA	NA	House resting indoors	NA	NA	NA	5	2011	6	2011	2014	Gambiae Complex	F0	WHO Bioassay 1998	125	96	123	99	NA	NA	125	100	NA	NA	NA	NA	Tanzania, United Republic of	polygon	Babati district	NA	NA	2	48425	NA	NA	NA	NA	NA	NA	NA	NA	NA	NA
108183	Kabula B, Tungu, P., Malima, R., Rowland, M., Minja, J., Wililo, R., Ramsan, M., McElroy, PD., Kafuko, J., Kulkarni, M., Protopopoff, N., Magesa, S., Mosha, F., Kisinza, W. Distribution and spread of pyrethroid and DDT resistance among the Anopheles gambiae complex in Tanzania. Med Vet Entomol. 2014;28(3):244-52.	journal article	Kabula, B. (2014) personal communication	personal comm.	Kabula B, Tungu P, Matowo J, Kitau J, Mweya C, Emidi B, et al. Susceptibility status of malaria vectors to insecticides commonly used for malaria control in Tanzania. Trop Med Int Health. 2012;17(6):742-50.	journal article	NA	NA	House resting indoors	Larval collection	NA	NA	5	2011	6	2011	2014	Gambiae Complex	F0	WHO Bioassay 1998	80	100	80	100	NA	NA	80	100	NA	NA	NA	NA	Tanzania, United Republic of	polygon	Dodoma Rural district	NA	NA	2	48391	NA	NA	NA	NA	NA	NA	NA	NA	NA	NA
108184	Kabula B, Tungu, P., Malima, R., Rowland, M., Minja, J., Wililo, R., Ramsan, M., McElroy, PD., Kafuko, J., Kulkarni, M., Protopopoff, N., Magesa, S., Mosha, F., Kisinza, W. Distribution and spread of pyrethroid and DDT resistance among the Anopheles gambiae complex in Tanzania. Med Vet Entomol. 2014;28(3):244-52.	journal article	Kabula, B. (2014) personal communication	personal comm.	Christen Fornadel, PMI (2016) personal communication	personal comm.	NA	NA	House resting indoors	NA	NA	NA	5	2011	6	2011	2014	Gambiae Complex	F0	WHO Bioassay 1998	99	92.9	100	95	NA	NA	92	98	NA	NA	NA	NA	Tanzania, United Republic of	polygon	Handeni district	NA	NA	2	48500	NA	NA	NA	NA	NA	NA	NA	NA	NA	NA
108185	Kabula B, Tungu, P., Malima, R., Rowland, M., Minja, J., Wililo, R., Ramsan, M., McElroy, PD., Kafuko, J., Kulkarni, M., Protopopoff, N., Magesa, S., Mosha, F., Kisinza, W. Distribution and spread of pyrethroid and DDT resistance among the Anopheles gambiae complex in Tanzania. Med Vet Entomol. 2014;28(3):244-52.	journal article	Kabula, B. (2014) personal communication	personal comm.	NA	NA	NA	NA	House resting indoors	Larval collection	NA	NA	5	2011	6	2011	2014	Gambiae Complex	F0	WHO Bioassay 1998	85	97	75	90.3	NA	NA	79	95	NA	NA	NA	NA	Tanzania, United Republic of	polygon	Ilala district	NA	NA	2	48388	NA	NA	NA	NA	NA	NA	NA	NA	NA	NA
108186	Kabula B, Tungu, P., Malima, R., Rowland, M., Minja, J., Wililo, R., Ramsan, M., McElroy, PD., Kafuko, J., Kulkarni, M., Protopopoff, N., Magesa, S., Mosha, F., Kisinza, W. Distribution and spread of pyrethroid and DDT resistance among the Anopheles gambiae complex in Tanzania. Med Vet Entomol. 2014;28(3):244-52.	journal article	Kabula, B. (2014) personal communication	personal comm.	NA	NA	NA	NA	House resting indoors	NA	NA	NA	5	2011	6	2011	2014	Gambiae Complex	F0	WHO Bioassay 1998	80	96	80	85	NA	NA	80	100	NA	NA	NA	NA	Tanzania, United Republic of	polygon	Kilombero district	NA	NA	2	48443	NA	NA	NA	NA	NA	NA	NA	NA	NA	NA
108187	Kabula B, Tungu, P., Malima, R., Rowland, M., Minja, J., Wililo, R., Ramsan, M., McElroy, PD., Kafuko, J., Kulkarni, M., Protopopoff, N., Magesa, S., Mosha, F., Kisinza, W. Distribution and spread of pyrethroid and DDT resistance among the Anopheles gambiae complex in Tanzania. Med Vet Entomol. 2014;28(3):244-52.	journal article	Kabula, B. (2014) personal communication	personal comm.	NA	NA	NA	NA	House resting indoors	NA	NA	NA	5	2011	6	2011	2014	Gambiae Complex	F0	WHO Bioassay 1998	78	100	86	100	NA	NA	83	100	NA	NA	NA	NA	Tanzania, United Republic of	polygon	Kyela district	NA	NA	2	48437	NA	NA	NA	NA	NA	NA	NA	NA	NA	NA
108188	Kabula B, Tungu, P., Malima, R., Rowland, M., Minja, J., Wililo, R., Ramsan, M., McElroy, PD., Kafuko, J., Kulkarni, M., Protopopoff, N., Magesa, S., Mosha, F., Kisinza, W. Distribution and spread of pyrethroid and DDT resistance among the Anopheles gambiae complex in Tanzania. Med Vet Entomol. 2014;28(3):244-52.	journal article	Kabula, B. (2014) personal communication	personal comm.	NA	NA	NA	NA	House resting indoors	NA	NA	NA	5	2011	6	2011	2014	Gambiae Complex	F0	WHO Bioassay 1998	100	100	100	100	NA	NA	100	100	NA	NA	NA	NA	Tanzania, United Republic of	polygon	Lushoto district	NA	NA	2	48503	NA	NA	NA	NA	NA	NA	NA	NA	NA	NA
108189	Kabula B, Tungu, P., Malima, R., Rowland, M., Minja, J., Wililo, R., Ramsan, M., McElroy, PD., Kafuko, J., Kulkarni, M., Protopopoff, N., Magesa, S., Mosha, F., Kisinza, W. Distribution and spread of pyrethroid and DDT resistance among the Anopheles gambiae complex in Tanzania. Med Vet Entomol. 2014;28(3):244-52.	journal article	Kabula, B. (2014) personal communication	personal comm.	NA	NA	NA	NA	House resting indoors	NA	NA	NA	5	2011	6	2011	2014	Gambiae Complex	F0	WHO Bioassay 1998	40	100	80	96	NA	NA	80	100	NA	NA	NA	NA	Tanzania, United Republic of	polygon	Magu district	NA	NA	2	48457	NA	NA	NA	NA	NA	NA	NA	NA	NA	NA
108190	Kabula B, Tungu, P., Malima, R., Rowland, M., Minja, J., Wililo, R., Ramsan, M., McElroy, PD., Kafuko, J., Kulkarni, M., Protopopoff, N., Magesa, S., Mosha, F., Kisinza, W. Distribution and spread of pyrethroid and DDT resistance among the Anopheles gambiae complex in Tanzania. Med Vet Entomol. 2014;28(3):244-52.	journal article	Kabula, B. (2014) personal communication	personal comm.	NA	NA	NA	NA	House resting indoors	NA	NA	NA	5	2011	6	2011	2014	Gambiae Complex	F0	WHO Bioassay 1998	80	100	82	100	NA	NA	83	100	NA	NA	NA	NA	Tanzania, United Republic of	polygon	Mvomero district	NA	NA	2	48447	NA	NA	NA	NA	NA	NA	NA	NA	NA	NA
108192	Kabula B, Tungu, P., Malima, R., Rowland, M., Minja, J., Wililo, R., Ramsan, M., McElroy, PD., Kafuko, J., Kulkarni, M., Protopopoff, N., Magesa, S., Mosha, F., Kisinza, W. Distribution and spread of pyrethroid and DDT resistance among the Anopheles gambiae complex in Tanzania. Med Vet Entomol. 2014;28(3):244-52.	journal article	Kabula, B. (2014) personal communication	personal comm.	Christen Fornadel, PMI (2016) personal communication	personal comm.	NA	NA	House resting indoors	NA	NA	NA	5	2011	6	2011	2014	Gambiae Complex	F0	WHO Bioassay 1998	95	74.5	95	75.3	NA	NA	95	82	NA	NA	NA	NA	Tanzania, United Republic of	polygon	Muheza district	NA	NA	2	48504	NA	NA	NA	NA	NA	NA	NA	NA	NA	NA
108193	Kabula B, Tungu, P., Malima, R., Rowland, M., Minja, J., Wililo, R., Ramsan, M., McElroy, PD., Kafuko, J., Kulkarni, M., Protopopoff, N., Magesa, S., Mosha, F., Kisinza, W. Distribution and spread of pyrethroid and DDT resistance among the Anopheles gambiae complex in Tanzania. Med Vet Entomol. 2014;28(3):244-52.	journal article	Kabula, B. (2014) personal communication	personal comm.	NA	NA	NA	NA	House resting indoors	NA	NA	NA	5	2011	6	2011	2014	Gambiae Complex	F0	WHO Bioassay 1998	106	28	98	11	NA	NA	1099	31	NA	NA	NA	NA	Tanzania, United Republic of	polygon	Muleba district	NA	NA	2	48407	NA	NA	NA	NA	NA	NA	NA	NA	NA	NA
108194	Kabula B, Tungu, P., Malima, R., Rowland, M., Minja, J., Wililo, R., Ramsan, M., McElroy, PD., Kafuko, J., Kulkarni, M., Protopopoff, N., Magesa, S., Mosha, F., Kisinza, W. Distribution and spread of pyrethroid and DDT resistance among the Anopheles gambiae complex in Tanzania. Med Vet Entomol. 2014;28(3):244-52.	journal article	Kabula, B. (2014) personal communication	personal comm.	Christen Fornadel, PMI (2016) personal communication	personal comm.	NA	NA	House resting indoors	NA	NA	NA	5	2011	6	2011	2014	Gambiae Complex	F0	WHO Bioassay 1998	80	100	80	100	NA	NA	80	100	NA	NA	NA	NA	Tanzania, United Republic of	polygon	Tabora district	NA	NA	2	48497	NA	NA	NA	NA	NA	NA	NA	NA	NA	NA
108537	Mulamba C, Irving H, Riveron JM, Mukwaya LG, Birungi J, Wondji CS. Contrasting Plasmodium infection rates and insecticide susceptibility profiles between the sympatric sibling species Anopheles parensis and Anopheles funestus s.s: a potential challenge for malaria vector control in Uganda. Parasit Vectors. 2014;7:71	journal article	NA	NA	NA	NA	NA	NA	House resting indoors	NA	NA	NA	5	2012	6	2012	2014	Funestus Subgroup	F1	WHO Bioassay 1998	75	95	75	100	NA	NA	75	100	NA	NA	NA	NA	Uganda	point	Mityana	0.4	32.03	NA	NA	NA	NA	NA	NA	NA	NA	NA	NA	NA	NA
108545	Mulamba C, Irving H, Riveron JM, Mukwaya LG, Birungi J, Wondji CS. Contrasting Plasmodium infection rates and insecticide susceptibility profiles between the sympatric sibling species Anopheles parensis and Anopheles funestus s.s: a potential challenge for malaria vector control in Uganda. Parasit Vectors. 2014;7:71	journal article	NA	NA	NA	NA	NA	NA	House resting indoors	NA	NA	NA	5	2012	6	2012	2014	Funestus Subgroup	F1	WHO Bioassay 1998	75	53	93	73	NA	NA	NA	NA	NA	NA	NA	NA	Uganda	point	Masindi	1.68	31.7	NA	NA	NA	NA	NA	NA	NA	NA	NA	NA	NA	NA
108548	Mulamba C, Irving H, Riveron JM, Mukwaya LG, Birungi J, Wondji CS. Contrasting Plasmodium infection rates and insecticide susceptibility profiles between the sympatric sibling species Anopheles parensis and Anopheles funestus s.s: a potential challenge for malaria vector control in Uganda. Parasit Vectors. 2014;7:71	journal article	NA	NA	NA	NA	NA	NA	House resting indoors	NA	NA	NA	5	2012	6	2012	2014	Funestus Subgroup	F1	WHO Bioassay 1998	21	100	20	100	NA	NA	NA	NA	NA	NA	NA	NA	Uganda	point	Ntungamo	0.88	30.26	NA	NA	NA	NA	NA	NA	NA	NA	NA	NA	NA	NA
108723	McCann R, Ochomo E, Bayoh MN, Vulule J, Hamel M, Gimnig J, et al. Reemergence of Anopheles funestus as a Vector of Plasmodium falciparum in Western Kenya after Long-Term Implementation of Insecticide-Treated Bed Nets. The American journal of tropical medicine and hygiene. 2014;90(4):597-604.	journal article	NA	NA	NA	NA	NA	NA	House resting indoors	NA	NA	NA	5	2012	10	2012	2014	Funestus Subgroup	F0	WHO Bioassay 1998	78	39	38	60	NA	NA	NA	NA	NA	NA	NA	NA	Kenya	polygon	Asembo Region	NA	NA	3	51652	NA	NA	NA	NA	NA	NA	NA	NA	NA	NA
108726	McCann R, Ochomo E, Bayoh MN, Vulule J, Hamel M, Gimnig J, et al. Reemergence of Anopheles funestus as a Vector of Plasmodium falciparum in Western Kenya after Long-Term Implementation of Insecticide-Treated Bed Nets. The American journal of tropical medicine and hygiene. 2014;90(4):597-604.	journal article	NA	NA	NA	NA	NA	NA	House resting indoors	NA	NA	NA	5	2012	10	2012	2014	Gambiae Complex	F0	WHO Bioassay 1998	159	63	6	67	NA	NA	NA	NA	NA	NA	NA	NA	Kenya	polygon	Asembo Region	NA	NA	3	51652	NA	NA	NA	NA	NA	NA	NA	NA	NA	NA
108799	Dabire KR & Namountougou M (2014) personal communication	personal comm.	NA	NA	NA	NA	NA	NA	Larval collection	NA	NA	NA	8	2013	10	2013	NA	Gambiae Complex	F0	WHO Bioassay 1998	110	94.54	123	73.98	NA	NA	NA	NA	NA	NA	NA	NA	Burkina Faso	point	Orodara	10.97	-4.91	NA	NA	NA	NA	NA	NA	NA	NA	NA	NA	NA	NA
108808	Dabire KR & Namountougou M (2014) personal communication	personal comm.	Dabire KR, Diabate A, Namountougou M, Toe KH, Ouari A, Kengne P, et al. Distribution of pyrethroid and DDT resistance and the L1014F kdr mutation in Anopheles gambiae s.l. from Burkina Faso (West Africa). Trans Roy Soc Trop Med Hyg. 2009;103(11):1113-20.	journal article	NA	NA	NA	NA	Larval collection	NA	NA	NA	8	2013	10	2013	NA	Gambiae Complex	F0	WHO Bioassay 1998	102	100	104	90.38	NA	NA	NA	NA	NA	NA	NA	NA	Burkina Faso	point	Ouagadougou	12.35	-1.5	NA	NA	NA	NA	NA	NA	NA	NA	NA	NA	NA	NA
108865	Dabire KR and Hein A (2014) personal communication	personal comm.	NA	NA	NA	NA	NA	NA	Larval collection	NA	NA	NA	8	2008	10	2008	NA	Gambiae Complex	F0	WHO Bioassay (version unknown)	98	95	98	83	NA	NA	NA	NA	NA	NA	NA	NA	Burkina Faso	point	Banfora	10.62	-4.75	NA	NA	NA	NA	NA	NA	NA	NA	NA	NA	NA	NA
108871	Dabire KR and Hein A (2014) personal communication	personal comm.	NA	NA	NA	NA	NA	NA	Larval collection	NA	NA	NA	8	2008	10	2008	NA	Gambiae Complex	F0	WHO Bioassay (version unknown)	98	77	98	68	NA	NA	NA	NA	NA	NA	NA	NA	Burkina Faso	point	Fada	12.0602	0.36056	NA	NA	NA	NA	NA	NA	NA	NA	NA	NA	NA	NA
108872	Dabire KR and Hein A (2014) personal communication	personal comm.	NA	NA	NA	NA	NA	NA	Larval collection	NA	NA	NA	8	2008	10	2008	NA	Gambiae Complex	F0	WHO Bioassay (version unknown)	98	91	98	74	NA	NA	NA	NA	NA	NA	NA	NA	Burkina Faso	point	Hounde	11.4833	-3.51667	NA	NA	NA	NA	NA	NA	NA	NA	NA	NA	NA	NA
108873	Dabire KR and Hein A (2014) personal communication	personal comm.	NA	NA	NA	NA	NA	NA	Larval collection	NA	NA	NA	8	2008	10	2008	NA	Gambiae Complex	F0	WHO Bioassay (version unknown)	98	76	98	91	NA	NA	NA	NA	NA	NA	NA	NA	Burkina Faso	point	Kombissiri	12.0667	-1.35	NA	NA	NA	NA	NA	NA	NA	NA	NA	NA	NA	NA
108874	Dabire KR and Hein A (2014) personal communication	personal comm.	NA	NA	NA	NA	NA	NA	Larval collection	NA	NA	NA	8	2008	10	2008	NA	Gambiae Complex	F0	WHO Bioassay (version unknown)	98	82	98	65	NA	NA	NA	NA	NA	NA	NA	NA	Burkina Faso	point	Kompienga	11.4167	0.91667	NA	NA	NA	NA	NA	NA	NA	NA	NA	NA	NA	NA
108875	Dabire KR and Hein A (2014) personal communication	personal comm.	NA	NA	NA	NA	NA	NA	Larval collection	NA	NA	NA	8	2008	10	2008	NA	Gambiae Complex	F0	WHO Bioassay (version unknown)	98	84	98	84	NA	NA	NA	NA	NA	NA	NA	NA	Burkina Faso	point	Koupela	12.3333	-0.66667	NA	NA	NA	NA	NA	NA	NA	NA	NA	NA	NA	NA
108876	Dabire KR and Hein A (2014) personal communication	personal comm.	NA	NA	NA	NA	NA	NA	Larval collection	NA	NA	NA	8	2008	10	2008	NA	Gambiae Complex	F0	WHO Bioassay (version unknown)	98	93	98	93	NA	NA	NA	NA	NA	NA	NA	NA	Burkina Faso	point	Manga	11.6667	-1.08333	NA	NA	NA	NA	NA	NA	NA	NA	NA	NA	NA	NA
108877	Dabire KR and Hein A (2014) personal communication	personal comm.	NA	NA	NA	NA	NA	NA	Larval collection	NA	NA	NA	8	2008	10	2008	NA	Gambiae Complex	F0	WHO Bioassay (version unknown)	98	81	98	77	NA	NA	NA	NA	NA	NA	NA	NA	Burkina Faso	point	Nouna area	12.6167	-3.91667	NA	NA	NA	NA	NA	NA	NA	NA	NA	NA	NA	NA
108878	Dabire KR and Hein A (2014) personal communication	personal comm.	NA	NA	NA	NA	NA	NA	Larval collection	NA	NA	NA	8	2008	10	2008	NA	Gambiae Complex	F0	WHO Bioassay (version unknown)	98	36	98	26	NA	NA	NA	NA	NA	NA	NA	NA	Burkina Faso	point	Orodara	10.97	-4.91	NA	NA	NA	NA	NA	NA	NA	NA	NA	NA	NA	NA
108879	Dabire KR and Hein A (2014) personal communication	personal comm.	NA	NA	NA	NA	NA	NA	Larval collection	NA	NA	NA	8	2008	10	2008	NA	Gambiae Complex	F0	WHO Bioassay (version unknown)	98	48	98	48	NA	NA	NA	NA	NA	NA	NA	NA	Burkina Faso	point	Sideradougou	10.6778	-4.25588	NA	NA	NA	NA	NA	NA	NA	NA	NA	NA	NA	NA
108883	Dabire KR and Hein A (2014) personal communication	personal comm.	NA	NA	NA	NA	NA	NA	Larval collection	NA	NA	NA	8	2008	10	2008	NA	Gambiae Complex	F0	WHO Bioassay (version unknown)	98	24	98	35	NA	NA	NA	NA	NA	NA	NA	NA	Burkina Faso	point	VK7	11.6667	-4.4	NA	NA	NA	NA	NA	NA	NA	NA	NA	NA	NA	NA
108884	Dabire KR and Hein A (2014) personal communication	personal comm.	NA	NA	NA	NA	NA	NA	Larval collection	NA	NA	NA	8	2008	10	2008	NA	Gambiae Complex	F0	WHO Bioassay (version unknown)	98	100	98	97	NA	NA	NA	NA	NA	NA	NA	NA	Burkina Faso	point	Yamtenga	12.3444	-1.45167	NA	NA	NA	NA	NA	NA	NA	NA	NA	NA	NA	NA
108947	Dabire KR and Hein A (2014) personal communication	personal comm.	NA	NA	NA	NA	NA	NA	Larval collection	NA	NA	NA	8	2009	10	2009	NA	Gambiae Complex	F0	WHO Bioassay (version unknown)	98	84	98	92	NA	NA	NA	NA	NA	NA	NA	NA	Burkina Faso	point	Solenzo	12.1833	-4.08333	NA	NA	NA	NA	NA	NA	NA	NA	NA	NA	NA	NA
108948	Dabire KR and Hein A (2014) personal communication	personal comm.	NA	NA	NA	NA	NA	NA	Larval collection	NA	NA	NA	8	2009	10	2009	NA	Gambiae Complex	F0	WHO Bioassay (version unknown)	98	88	98	41	NA	NA	NA	NA	NA	NA	NA	NA	Burkina Faso	point	Boromo	11.75	-0.86667	NA	NA	NA	NA	NA	NA	NA	NA	NA	NA	NA	NA
108950	Dabire KR and Hein A (2014) personal communication	personal comm.	NA	NA	NA	NA	NA	NA	Larval collection	NA	NA	NA	8	2009	10	2009	NA	Gambiae Complex	F0	WHO Bioassay (version unknown)	98	87	98	91	NA	NA	NA	NA	NA	NA	NA	NA	Burkina Faso	point	Dedougou	12.4667	-3.45	NA	NA	NA	NA	NA	NA	NA	NA	NA	NA	NA	NA
108951	Dabire KR and Hein A (2014) personal communication	personal comm.	NA	NA	NA	NA	NA	NA	Larval collection	NA	NA	NA	8	2009	10	2009	NA	Gambiae Complex	F0	WHO Bioassay (version unknown)	98	62	98	54	NA	NA	NA	NA	NA	NA	NA	NA	Burkina Faso	point	Diebougou	10.95	-3.24	NA	NA	NA	NA	NA	NA	NA	NA	NA	NA	NA	NA
108954	Dabire KR and Hein A (2014) personal communication	personal comm.	NA	NA	NA	NA	NA	NA	Larval collection	NA	NA	NA	8	2009	10	2009	NA	Gambiae Complex	F0	WHO Bioassay (version unknown)	98	91	98	53	NA	NA	NA	NA	NA	NA	NA	NA	Burkina Faso	point	Hounde	11.4833	-3.51667	NA	NA	NA	NA	NA	NA	NA	NA	NA	NA	NA	NA
108957	Dabire KR and Hein A (2014) personal communication	personal comm.	NA	NA	NA	NA	NA	NA	Larval collection	NA	NA	NA	8	2009	10	2009	NA	Gambiae Complex	F0	WHO Bioassay (version unknown)	98	93	98	96	NA	NA	NA	NA	NA	NA	NA	NA	Burkina Faso	point	Manga	11.6667	-1.08333	NA	NA	NA	NA	NA	NA	NA	NA	NA	NA	NA	NA
108961	Dabire KR and Hein A (2014) personal communication	personal comm.	NA	NA	NA	NA	NA	NA	Larval collection	NA	NA	NA	8	2009	10	2009	NA	Gambiae Complex	F0	WHO Bioassay (version unknown)	98	81	98	51	NA	NA	NA	NA	NA	NA	NA	NA	Burkina Faso	point	Nouna area	12.6167	-3.91667	NA	NA	NA	NA	NA	NA	NA	NA	NA	NA	NA	NA
108962	Dabire KR and Hein A (2014) personal communication	personal comm.	NA	NA	NA	NA	NA	NA	Larval collection	NA	NA	NA	8	2009	10	2009	NA	Gambiae Complex	F0	WHO Bioassay (version unknown)	98	46	98	35	NA	NA	NA	NA	NA	NA	NA	NA	Burkina Faso	point	Orodara	10.97	-4.91	NA	NA	NA	NA	NA	NA	NA	NA	NA	NA	NA	NA
108963	Dabire KR and Hein A (2014) personal communication	personal comm.	NA	NA	NA	NA	NA	NA	Larval collection	NA	NA	NA	8	2009	10	2009	NA	Gambiae Complex	F0	WHO Bioassay (version unknown)	98	48	98	85	NA	NA	NA	NA	NA	NA	NA	NA	Burkina Faso	point	Sideradougou	10.6778	-4.25588	NA	NA	NA	NA	NA	NA	NA	NA	NA	NA	NA	NA
108964	Dabire KR and Hein A (2014) personal communication	personal comm.	NA	NA	NA	NA	NA	NA	Larval collection	NA	NA	NA	8	2009	10	2009	NA	Gambiae Complex	F0	WHO Bioassay (version unknown)	98	86	98	50	NA	NA	NA	NA	NA	NA	NA	NA	Burkina Faso	point	Soumousso	11.0294	-4.04583	NA	NA	NA	NA	NA	NA	NA	NA	NA	NA	NA	NA
108966	Dabire KR and Hein A (2014) personal communication	personal comm.	NA	NA	NA	NA	NA	NA	Larval collection	NA	NA	NA	8	2009	10	2009	NA	Gambiae Complex	F0	WHO Bioassay (version unknown)	98	23	98	45	NA	NA	NA	NA	NA	NA	NA	NA	Burkina Faso	point	VK7	11.6667	-4.4	NA	NA	NA	NA	NA	NA	NA	NA	NA	NA	NA	NA
109033	Dabire KR and Hein A (2014) personal communication	personal comm.	NA	NA	NA	NA	NA	NA	Larval collection	NA	NA	NA	8	2010	10	2010	NA	Gambiae Complex	F0	WHO Bioassay (version unknown)	98	55	98	32	NA	NA	NA	NA	NA	NA	NA	NA	Burkina Faso	point	Nouna area	12.6167	-3.91667	NA	NA	NA	NA	NA	NA	NA	NA	NA	NA	NA	NA
109069	Dabire KR and Hein A (2014) personal communication	personal comm.	NA	NA	NA	NA	NA	NA	Larval collection	NA	NA	NA	8	2011	10	2011	NA	Gambiae Complex	F0	WHO Bioassay (version unknown)	98	83	98	15	NA	NA	NA	NA	NA	NA	NA	NA	Burkina Faso	point	VK7	11.6667	-4.4	NA	NA	NA	NA	NA	NA	NA	NA	NA	NA	NA	NA
109070	Dabire KR and Hein A (2014) personal communication	personal comm.	NA	NA	NA	NA	NA	NA	Larval collection	NA	NA	NA	8	2011	10	2011	NA	Gambiae Complex	F0	WHO Bioassay (version unknown)	98	85	98	85	NA	NA	NA	NA	NA	NA	NA	NA	Burkina Faso	point	Samblatoukoro	11.4167	-4.83333	NA	NA	NA	NA	NA	NA	NA	NA	NA	NA	NA	NA
109071	Dabire KR and Hein A (2014) personal communication	personal comm.	NA	NA	NA	NA	NA	NA	Larval collection	NA	NA	NA	8	2011	10	2011	NA	Gambiae Complex	F0	WHO Bioassay (version unknown)	98	96	98	81	NA	NA	NA	NA	NA	NA	NA	NA	Burkina Faso	point	Dano	11.1461	-3.06255	NA	NA	NA	NA	NA	NA	NA	NA	NA	NA	NA	NA
109072	Dabire KR and Hein A (2014) personal communication	personal comm.	NA	NA	NA	NA	NA	NA	Larval collection	NA	NA	NA	8	2011	10	2011	NA	Gambiae Complex	F0	WHO Bioassay (version unknown)	98	83	98	74	NA	NA	NA	NA	NA	NA	NA	NA	Burkina Faso	point	Gaoua area	10.45	-3.18333	NA	NA	NA	NA	NA	NA	NA	NA	NA	NA	NA	NA
109074	Dabire KR and Hein A (2014) personal communication	personal comm.	NA	NA	NA	NA	NA	NA	Larval collection	NA	NA	NA	8	2011	10	2011	NA	Gambiae Complex	F0	WHO Bioassay (version unknown)	98	81	98	45	NA	NA	NA	NA	NA	NA	NA	NA	Burkina Faso	point	Hounde	11.4833	-3.51667	NA	NA	NA	NA	NA	NA	NA	NA	NA	NA	NA	NA
109289	Ratovonjato J, Le Goff G, Rajaonarivelo E, Rakotondraibe EM, Robert V. [Recent observations on the sensitivity to pyrethroids and DDT of Anopheles arabiensis and Anopheles funestus in the central Highlands of Madagascar; preliminary results on the absence of the kdr mutation in An. arabiensis]. Archives de l'Institut Pasteur de Madagascar. 2003;69(1-2):63-9.	journal article	Ratovonjato, J (2014) personal communication	personal comm.	NA	NA	NA	NA	House resting indoors	NA	NA	NA	3	2000	3	2000	2003	Funestus Subgroup	F0	WHO Bioassay 1998	148	100	NA	NA	NA	NA	NA	NA	49	100	NA	NA	Madagascar	point	Morafeno	-19.51	45.46	NA	NA	NA	NA	NA	NA	NA	NA	NA	NA	NA	NA
109299	Lwetoijera DW, Harris C, Kiware SS, Dongus S, Devine GJ, McCall PJ, et al. Increasing role of Anopheles funestus and Anopheles arabiensis in malaria transmission in the Kilombero Valley, Tanzania. Malar J. 2014;13.	journal article	NA	NA	NA	NA	NA	NA	Larval collection	NA	NA	NA	6	2014	6	2014	2014	Gambiae Complex	F1	WHO Bioassay 2013	100	64	100	77	NA	NA	100	42	NA	NA	NA	NA	Tanzania, United Republic of	point	Namwawala	-8.15443	36.393	NA	NA	NA	NA	NA	NA	NA	NA	NA	NA	NA	NA
109300	Lwetoijera DW, Harris C, Kiware SS, Dongus S, Devine GJ, McCall PJ, et al. Increasing role of Anopheles funestus and Anopheles arabiensis in malaria transmission in the Kilombero Valley, Tanzania. Malar J. 2014;13.	journal article	NA	NA	NA	NA	NA	NA	Indoor light trap	NA	NA	NA	6	2014	6	2014	2014	Funestus Subgroup	F0	WHO Bioassay 2013	100	87	100	65	NA	NA	100	74	NA	NA	NA	NA	Tanzania, United Republic of	point	Namwawala	-8.15443	36.393	NA	NA	NA	NA	NA	NA	NA	NA	NA	NA	NA	NA
109303	Lwetoijera DW, Harris C, Kiware SS, Dongus S, Devine GJ, McCall PJ, et al. Increasing role of Anopheles funestus and Anopheles arabiensis in malaria transmission in the Kilombero Valley, Tanzania. Malar J. 2014;13.	journal article	NA	NA	NA	NA	NA	NA	Larval collection	NA	NA	NA	1	2013	6	2013	2014	Gambiae Complex	F1	WHO Bioassay 2013	NA	NA	100	78	NA	NA	100	83.3	NA	NA	NA	NA	Tanzania, United Republic of	point	Namwawala	-8.15443	36.393	NA	NA	NA	NA	NA	NA	NA	NA	NA	NA	NA	NA
109307	Lwetoijera DW, Harris C, Kiware SS, Dongus S, Devine GJ, McCall PJ, et al. Increasing role of Anopheles funestus and Anopheles arabiensis in malaria transmission in the Kilombero Valley, Tanzania. Malar J. 2014;13.	journal article	NA	NA	NA	NA	NA	NA	Larval collection	NA	NA	NA	1	2013	6	2013	2014	Gambiae Complex	F1	WHO Bioassay 2013	100	98.3	100	78	NA	NA	100	83.3	NA	NA	NA	NA	Tanzania, United Republic of	point	Namwawala	-8.15443	36.393	NA	NA	NA	NA	NA	NA	NA	NA	NA	NA	NA	NA
109308	Lwetoijera DW, Harris C, Kiware SS, Dongus S, Devine GJ, McCall PJ, et al. Increasing role of Anopheles funestus and Anopheles arabiensis in malaria transmission in the Kilombero Valley, Tanzania. Malar J. 2014;13.	journal article	NA	NA	NA	NA	NA	NA	Indoor light trap	NA	NA	NA	1	2013	6	2013	2014	Funestus Subgroup	F0	WHO Bioassay 2013	100	100	100	93	NA	NA	100	91	NA	NA	NA	NA	Tanzania, United Republic of	point	Namwawala	-8.15443	36.393	NA	NA	NA	NA	NA	NA	NA	NA	NA	NA	NA	NA
109313	Ibrahim SS, Manu YA, Tukur Z, Irving H, Wondji CS. High frequency of kdr L1014F is associated with pyrethroid resistance in Anopheles coluzzii in Sudan savannah of northern Nigeria. BMC Infect Dis. 2014;14.	journal article	NA	NA	NA	NA	NA	NA	Larval collection	NA	NA	NA	6	2009	6	2009	2014	Gambiae Complex	F0	WHO Bioassay 1998	63	79	NA	NA	NA	NA	354	52	NA	NA	NA	NA	Nigeria	point	Auyo	12.35	9.98333	NA	NA	NA	NA	NA	NA	NA	NA	NA	NA	NA	NA
109315	Ibrahim SS, Manu YA, Tukur Z, Irving H, Wondji CS. High frequency of kdr L1014F is associated with pyrethroid resistance in Anopheles coluzzii in Sudan savannah of northern Nigeria. BMC Infect Dis. 2014;14.	journal article	NA	NA	NA	NA	NA	NA	Larval collection	NA	NA	NA	8	2010	8	2010	2014	Gambiae Complex	F0	WHO Bioassay 1998	60	98	NA	NA	NA	NA	291	51	NA	NA	NA	NA	Nigeria	point	Bunkure	11.7	8.55	NA	NA	NA	NA	NA	NA	NA	NA	NA	NA	NA	NA
109403	Toe K, Jones C, Ismail H, Dabire R. Increased Pyrethroid Resistance in Malaria Vectors and Decreased Bed Net Effectiveness, Burkina Faso. Emerg Infect Dis. 2014;20(10):1691-6.	journal article	Kwiatkowska RM, Platt N, Poupardin R, Irving H, Dabire RK, Mitchell S, et al. Dissecting the mechanisms responsible for the multiple insecticide resistance phenotype in Anopheles gambiae s.s., M form, from Vallee du Kou, Burkina Faso. Gene. 2013;519(1):98-106.	journal article	NA	NA	NA	NA	Larval collection	NA	NA	NA	6	2011	6	2011	2014	Gambiae Complex	F0	WHO Bioassay 2013	100	3	100	6	NA	NA	NA	NA	NA	NA	NA	NA	Burkina Faso	point	VK7	11.4015	-4.41939	NA	NA	NA	NA	NA	NA	NA	NA	NA	NA	NA	NA
109404	Toe K, Jones C, Ismail H, Dabire R. Increased Pyrethroid Resistance in Malaria Vectors and Decreased Bed Net Effectiveness, Burkina Faso. Emerg Infect Dis. 2014;20(10):1691-6.	journal article	Kwiatkowska RM, Platt N, Poupardin R, Irving H, Dabire RK, Mitchell S, et al. Dissecting the mechanisms responsible for the multiple insecticide resistance phenotype in Anopheles gambiae s.s., M form, from Vallee du Kou, Burkina Faso. Gene. 2013;519(1):98-106.	journal article	NA	NA	NA	NA	Larval collection	NA	NA	NA	6	2012	6	2012	2014	Gambiae Complex	F0	WHO Bioassay 2013	100	2	100	1	NA	NA	NA	NA	NA	NA	NA	NA	Burkina Faso	point	VK7	11.4015	-4.41939	NA	NA	NA	NA	NA	NA	NA	NA	NA	NA	NA	NA
109405	Toe K, Jones C, Ismail H, Dabire R. Increased Pyrethroid Resistance in Malaria Vectors and Decreased Bed Net Effectiveness, Burkina Faso. Emerg Infect Dis. 2014;20(10):1691-6.	journal article	Kwiatkowska RM, Platt N, Poupardin R, Irving H, Dabire RK, Mitchell S, et al. Dissecting the mechanisms responsible for the multiple insecticide resistance phenotype in Anopheles gambiae s.s., M form, from Vallee du Kou, Burkina Faso. Gene. 2013;519(1):98-106.	journal article	NA	NA	NA	NA	Larval collection	NA	NA	NA	6	2013	6	2013	2014	Gambiae Complex	F0	WHO Bioassay 2013	100	1	100	1	NA	NA	NA	NA	NA	NA	NA	NA	Burkina Faso	point	VK7	11.4015	-4.41939	NA	NA	NA	NA	NA	NA	NA	NA	NA	NA	NA	NA
109426	Abdalla H, Wilding CS, Nardini L, Pignatelli P, Koekemoer LL, Ranson H, et al. Insecticide resistance in Anopheles arabiensis in Sudan: temporal trends and underlying mechanisms. Parasites Vectors. 2014;7:213.	journal article	Abdalla H, Matambo TS, Koekemoer LL, Mnzava AP, Hunt RH, Coetzee M. Insecticide susceptibility and vector status of natural populations of Anopheles arabiensis from Sudan. Trans Roy Soc Trop Med Hyg. 2008;102(3):263-71.	journal article	NA	NA	NA	NA	Larval collection	NA	NA	NA	10	2009	11	2009	2014	Gambiae Complex	F0	WHO Bioassay 1998	NR	80	NR	40	NA	NA	NA	NA	NA	NA	NA	NA	Sudan	point	Wad Medani	14.4	33.5167	NA	NA	NA	NA	NA	NA	NA	NA	NA	NA	NA	NA
109427	Abdalla H, Wilding CS, Nardini L, Pignatelli P, Koekemoer LL, Ranson H, et al. Insecticide resistance in Anopheles arabiensis in Sudan: temporal trends and underlying mechanisms. Parasites Vectors. 2014;7:213.	journal article	Abdalla H, Matambo TS, Koekemoer LL, Mnzava AP, Hunt RH, Coetzee M. Insecticide susceptibility and vector status of natural populations of Anopheles arabiensis from Sudan. Trans Roy Soc Trop Med Hyg. 2008;102(3):263-71.	journal article	NA	NA	NA	NA	Larval collection	NA	NA	NA	1	2010	1	2010	2014	Gambiae Complex	F0	WHO Bioassay 1998	NR	94	NR	75	NA	NA	NA	NA	NA	NA	NA	NA	Sudan	point	Wad Medani	14.4	33.5167	NA	NA	NA	NA	NA	NA	NA	NA	NA	NA	NA	NA
109428	Abdalla H, Wilding CS, Nardini L, Pignatelli P, Koekemoer LL, Ranson H, et al. Insecticide resistance in Anopheles arabiensis in Sudan: temporal trends and underlying mechanisms. Parasites Vectors. 2014;7:213.	journal article	Abdalla H, Matambo TS, Koekemoer LL, Mnzava AP, Hunt RH, Coetzee M. Insecticide susceptibility and vector status of natural populations of Anopheles arabiensis from Sudan. Trans Roy Soc Trop Med Hyg. 2008;102(3):263-71.	journal article	NA	NA	NA	NA	Larval collection	NA	NA	NA	10	2010	11	2010	2014	Gambiae Complex	F0	WHO Bioassay 1998	NR	80	NR	63	NA	NA	NA	NA	NA	NA	NA	NA	Sudan	point	Wad Medani	14.4	33.5167	NA	NA	NA	NA	NA	NA	NA	NA	NA	NA	NA	NA
109429	Abdalla H, Wilding CS, Nardini L, Pignatelli P, Koekemoer LL, Ranson H, et al. Insecticide resistance in Anopheles arabiensis in Sudan: temporal trends and underlying mechanisms. Parasites Vectors. 2014;7:213.	journal article	Abdalla H, Matambo TS, Koekemoer LL, Mnzava AP, Hunt RH, Coetzee M. Insecticide susceptibility and vector status of natural populations of Anopheles arabiensis from Sudan. Trans Roy Soc Trop Med Hyg. 2008;102(3):263-71.	journal article	NA	NA	NA	NA	Larval collection	NA	NA	NA	1	2011	1	2011	2014	Gambiae Complex	F0	WHO Bioassay 1998	NR	93	NR	80	NA	NA	NA	NA	NA	NA	NA	NA	Sudan	point	Wad Medani	14.4	33.5167	NA	NA	NA	NA	NA	NA	NA	NA	NA	NA	NA	NA
109446	Abdalla H, Wilding CS, Nardini L, Pignatelli P, Koekemoer LL, Ranson H, et al. Insecticide resistance in Anopheles arabiensis in Sudan: temporal trends and underlying mechanisms. Parasites Vectors. 2014;7:213.	journal article	Abdalla H, Matambo TS, Koekemoer LL, Mnzava AP, Hunt RH, Coetzee M. Insecticide susceptibility and vector status of natural populations of Anopheles arabiensis from Sudan. Trans Roy Soc Trop Med Hyg. 2008;102(3):263-71.	journal article	NA	NA	NA	NA	Larval collection	NA	NA	NA	10	2009	11	2009	2014	Gambiae Complex	F0	WHO Bioassay 1998	NR	94	NR	50	NA	NA	NA	NA	NA	NA	NA	NA	Sudan	point	Rufaa	14.7833	33.3667	NA	NA	NA	NA	NA	NA	NA	NA	NA	NA	NA	NA
109447	Abdalla H, Wilding CS, Nardini L, Pignatelli P, Koekemoer LL, Ranson H, et al. Insecticide resistance in Anopheles arabiensis in Sudan: temporal trends and underlying mechanisms. Parasites Vectors. 2014;7:213.	journal article	Abdalla H, Matambo TS, Koekemoer LL, Mnzava AP, Hunt RH, Coetzee M. Insecticide susceptibility and vector status of natural populations of Anopheles arabiensis from Sudan. Trans Roy Soc Trop Med Hyg. 2008;102(3):263-71.	journal article	NA	NA	NA	NA	Larval collection	NA	NA	NA	1	2010	1	2010	2014	Gambiae Complex	F0	WHO Bioassay 1998	NR	93.5	NR	75	NA	NA	NA	NA	NA	NA	NA	NA	Sudan	point	Rufaa	14.7833	33.3667	NA	NA	NA	NA	NA	NA	NA	NA	NA	NA	NA	NA
109448	Abdalla H, Wilding CS, Nardini L, Pignatelli P, Koekemoer LL, Ranson H, et al. Insecticide resistance in Anopheles arabiensis in Sudan: temporal trends and underlying mechanisms. Parasites Vectors. 2014;7:213.	journal article	Abdalla H, Matambo TS, Koekemoer LL, Mnzava AP, Hunt RH, Coetzee M. Insecticide susceptibility and vector status of natural populations of Anopheles arabiensis from Sudan. Trans Roy Soc Trop Med Hyg. 2008;102(3):263-71.	journal article	NA	NA	NA	NA	Larval collection	NA	NA	NA	10	2010	11	2010	2014	Gambiae Complex	F0	WHO Bioassay 1998	NR	92	NR	77	NA	NA	NA	NA	NA	NA	NA	NA	Sudan	point	Rufaa	14.7833	33.3667	NA	NA	NA	NA	NA	NA	NA	NA	NA	NA	NA	NA
109449	Abdalla H, Wilding CS, Nardini L, Pignatelli P, Koekemoer LL, Ranson H, et al. Insecticide resistance in Anopheles arabiensis in Sudan: temporal trends and underlying mechanisms. Parasites Vectors. 2014;7:213.	journal article	Abdalla H, Matambo TS, Koekemoer LL, Mnzava AP, Hunt RH, Coetzee M. Insecticide susceptibility and vector status of natural populations of Anopheles arabiensis from Sudan. Trans Roy Soc Trop Med Hyg. 2008;102(3):263-71.	journal article	NA	NA	NA	NA	Larval collection	NA	NA	NA	1	2011	1	2011	2014	Gambiae Complex	F0	WHO Bioassay 1998	NR	98	NR	83	NA	NA	NA	NA	NA	NA	NA	NA	Sudan	point	Rufaa	14.7833	33.3667	NA	NA	NA	NA	NA	NA	NA	NA	NA	NA	NA	NA
109466	Abdalla H, Wilding CS, Nardini L, Pignatelli P, Koekemoer LL, Ranson H, et al. Insecticide resistance in Anopheles arabiensis in Sudan: temporal trends and underlying mechanisms. Parasites Vectors. 2014;7:213.	journal article	Abdalla H, Matambo TS, Koekemoer LL, Mnzava AP, Hunt RH, Coetzee M. Insecticide susceptibility and vector status of natural populations of Anopheles arabiensis from Sudan. Trans Roy Soc Trop Med Hyg. 2008;102(3):263-71.	journal article	NA	NA	NA	NA	Larval collection	NA	NA	NA	10	2009	11	2009	2014	Gambiae Complex	F0	WHO Bioassay 1998	NR	94	NR	70	NA	NA	NA	NA	NA	NA	NA	NA	Sudan	point	Wad El Hadad	13.85	33.55	NA	NA	NA	NA	NA	NA	NA	NA	NA	NA	NA	NA
109467	Abdalla H, Wilding CS, Nardini L, Pignatelli P, Koekemoer LL, Ranson H, et al. Insecticide resistance in Anopheles arabiensis in Sudan: temporal trends and underlying mechanisms. Parasites Vectors. 2014;7:213.	journal article	Abdalla H, Matambo TS, Koekemoer LL, Mnzava AP, Hunt RH, Coetzee M. Insecticide susceptibility and vector status of natural populations of Anopheles arabiensis from Sudan. Trans Roy Soc Trop Med Hyg. 2008;102(3):263-71.	journal article	NA	NA	NA	NA	Larval collection	NA	NA	NA	1	2010	1	2010	2014	Gambiae Complex	F0	WHO Bioassay 1998	NR	95	NR	80	NA	NA	NA	NA	NA	NA	NA	NA	Sudan	point	Wad El Hadad	13.85	33.55	NA	NA	NA	NA	NA	NA	NA	NA	NA	NA	NA	NA
109468	Abdalla H, Wilding CS, Nardini L, Pignatelli P, Koekemoer LL, Ranson H, et al. Insecticide resistance in Anopheles arabiensis in Sudan: temporal trends and underlying mechanisms. Parasites Vectors. 2014;7:213.	journal article	Abdalla H, Matambo TS, Koekemoer LL, Mnzava AP, Hunt RH, Coetzee M. Insecticide susceptibility and vector status of natural populations of Anopheles arabiensis from Sudan. Trans Roy Soc Trop Med Hyg. 2008;102(3):263-71.	journal article	NA	NA	NA	NA	Larval collection	NA	NA	NA	10	2010	11	2010	2014	Gambiae Complex	F0	WHO Bioassay 1998	NR	71	NR	68	NA	NA	NA	NA	NA	NA	NA	NA	Sudan	point	Wad El Hadad	13.85	33.55	NA	NA	NA	NA	NA	NA	NA	NA	NA	NA	NA	NA
109469	Abdalla H, Wilding CS, Nardini L, Pignatelli P, Koekemoer LL, Ranson H, et al. Insecticide resistance in Anopheles arabiensis in Sudan: temporal trends and underlying mechanisms. Parasites Vectors. 2014;7:213.	journal article	Abdalla H, Matambo TS, Koekemoer LL, Mnzava AP, Hunt RH, Coetzee M. Insecticide susceptibility and vector status of natural populations of Anopheles arabiensis from Sudan. Trans Roy Soc Trop Med Hyg. 2008;102(3):263-71.	journal article	NA	NA	NA	NA	Larval collection	NA	NA	NA	1	2011	1	2011	2014	Gambiae Complex	F0	WHO Bioassay 1998	NR	86	NR	94	NA	NA	NA	NA	NA	NA	NA	NA	Sudan	point	Wad El Hadad	13.85	33.55	NA	NA	NA	NA	NA	NA	NA	NA	NA	NA	NA	NA
109486	Abdalla H, Wilding CS, Nardini L, Pignatelli P, Koekemoer LL, Ranson H, et al. Insecticide resistance in Anopheles arabiensis in Sudan: temporal trends and underlying mechanisms. Parasites Vectors. 2014;7:213.	journal article	Abdalla H, Matambo TS, Koekemoer LL, Mnzava AP, Hunt RH, Coetzee M. Insecticide susceptibility and vector status of natural populations of Anopheles arabiensis from Sudan. Trans Roy Soc Trop Med Hyg. 2008;102(3):263-71.	journal article	NA	NA	NA	NA	Larval collection	NA	NA	NA	10	2009	11	2009	2014	Gambiae Complex	F0	WHO Bioassay 1998	NR	92	NR	81	NA	NA	NA	NA	NA	NA	NA	NA	Sudan	point	El Managil	14.1833	33.1333	NA	NA	NA	NA	NA	NA	NA	NA	NA	NA	NA	NA
109487	Abdalla H, Wilding CS, Nardini L, Pignatelli P, Koekemoer LL, Ranson H, et al. Insecticide resistance in Anopheles arabiensis in Sudan: temporal trends and underlying mechanisms. Parasites Vectors. 2014;7:213.	journal article	Abdalla H, Matambo TS, Koekemoer LL, Mnzava AP, Hunt RH, Coetzee M. Insecticide susceptibility and vector status of natural populations of Anopheles arabiensis from Sudan. Trans Roy Soc Trop Med Hyg. 2008;102(3):263-71.	journal article	NA	NA	NA	NA	Larval collection	NA	NA	NA	1	2010	1	2010	2014	Gambiae Complex	F0	WHO Bioassay 1998	NR	100	NR	89	NA	NA	NA	NA	NA	NA	NA	NA	Sudan	point	El Managil	14.1833	33.1333	NA	NA	NA	NA	NA	NA	NA	NA	NA	NA	NA	NA
109488	Abdalla H, Wilding CS, Nardini L, Pignatelli P, Koekemoer LL, Ranson H, et al. Insecticide resistance in Anopheles arabiensis in Sudan: temporal trends and underlying mechanisms. Parasites Vectors. 2014;7:213.	journal article	Abdalla H, Matambo TS, Koekemoer LL, Mnzava AP, Hunt RH, Coetzee M. Insecticide susceptibility and vector status of natural populations of Anopheles arabiensis from Sudan. Trans Roy Soc Trop Med Hyg. 2008;102(3):263-71.	journal article	NA	NA	NA	NA	Larval collection	NA	NA	NA	10	2010	11	2010	2014	Gambiae Complex	F0	WHO Bioassay 1998	NR	92	NR	71	NA	NA	NA	NA	NA	NA	NA	NA	Sudan	point	El Managil	14.1833	33.1333	NA	NA	NA	NA	NA	NA	NA	NA	NA	NA	NA	NA
109489	Abdalla H, Wilding CS, Nardini L, Pignatelli P, Koekemoer LL, Ranson H, et al. Insecticide resistance in Anopheles arabiensis in Sudan: temporal trends and underlying mechanisms. Parasites Vectors. 2014;7:213.	journal article	Abdalla H, Matambo TS, Koekemoer LL, Mnzava AP, Hunt RH, Coetzee M. Insecticide susceptibility and vector status of natural populations of Anopheles arabiensis from Sudan. Trans Roy Soc Trop Med Hyg. 2008;102(3):263-71.	journal article	NA	NA	NA	NA	Larval collection	NA	NA	NA	1	2011	1	2011	2014	Gambiae Complex	F0	WHO Bioassay 1998	NR	98	NR	97	NA	NA	NA	NA	NA	NA	NA	NA	Sudan	point	El Managil	14.1833	33.1333	NA	NA	NA	NA	NA	NA	NA	NA	NA	NA	NA	NA
109608	Mulamba C, Riveron J, Ibrahim S, Irving H, Barnes K, Mukwaya L, et al. Widespread Pyrethroid and DDT Resistance in the Major Malaria Vector Anopheles funestus in East Africa Is Driven by Metabolic Resistance Mechanisms. PLoS One. 2014;9(10):e110058.	journal article	NA	NA	NA	NA	NA	NA	House resting indoors	NA	NA	NA	12	2011	6	2012	2014	Funestus Subgroup	F1	WHO Bioassay 1998	96	20	96	27	NA	NA	NA	NA	NA	NA	NA	NA	Uganda	polygon	Arua district	NA	NA	1	1057	NA	NA	NA	NA	NA	NA	NA	NA	NA	NA
109611	Mulamba C, Riveron J, Ibrahim S, Irving H, Barnes K, Mukwaya L, et al. Widespread Pyrethroid and DDT Resistance in the Major Malaria Vector Anopheles funestus in East Africa Is Driven by Metabolic Resistance Mechanisms. PLoS One. 2014;9(10):e110058.	journal article	NA	NA	NA	NA	NA	NA	House resting indoors	NA	NA	NA	12	2011	6	2012	2014	Funestus Subgroup	F1	WHO Bioassay 1998	98	29	93	49	NA	NA	72	8	NA	NA	NA	NA	Uganda	polygon	Bulambuli district	NA	NA	1	752	NA	NA	NA	NA	NA	NA	NA	NA	NA	NA
109620	Mulamba C, Riveron J, Ibrahim S, Irving H, Barnes K, Mukwaya L, et al. Widespread Pyrethroid and DDT Resistance in the Major Malaria Vector Anopheles funestus in East Africa Is Driven by Metabolic Resistance Mechanisms. PLoS One. 2014;9(10):e110058.	journal article	NA	NA	NA	NA	NA	NA	House resting indoors	NA	NA	NA	12	2011	6	2012	2014	Funestus Subgroup	F1	WHO Bioassay 1998	100	4	98	6	NA	NA	NA	NA	NA	NA	NA	NA	Uganda	polygon	Jinja district	NA	NA	1	3114	NA	NA	NA	NA	NA	NA	NA	NA	NA	NA
109625	Mulamba C, Riveron J, Ibrahim S, Irving H, Barnes K, Mukwaya L, et al. Widespread Pyrethroid and DDT Resistance in the Major Malaria Vector Anopheles funestus in East Africa Is Driven by Metabolic Resistance Mechanisms. PLoS One. 2014;9(10):e110058.	journal article	NA	NA	NA	NA	NA	NA	House resting indoors	NA	NA	NA	12	2011	6	2012	2014	Funestus Subgroup	F1	WHO Bioassay 1998	75	4	80	51	NA	NA	NA	NA	NA	NA	NA	NA	Uganda	polygon	Lira district	NA	NA	1	1370	NA	NA	NA	NA	NA	NA	NA	NA	NA	NA
109630	Mulamba C, Riveron J, Ibrahim S, Irving H, Barnes K, Mukwaya L, et al. Widespread Pyrethroid and DDT Resistance in the Major Malaria Vector Anopheles funestus in East Africa Is Driven by Metabolic Resistance Mechanisms. PLoS One. 2014;9(10):e110058.	journal article	NA	NA	NA	NA	NA	NA	House resting indoors	NA	NA	NA	12	2011	6	2012	2014	Funestus Subgroup	F1	WHO Bioassay 1998	95	20	96	33	NA	NA	50	22	NA	NA	NA	NA	Uganda	polygon	Tororo district	NA	NA	1	47090	NA	NA	NA	NA	NA	NA	NA	NA	NA	NA
109637	Mulamba C, Riveron J, Ibrahim S, Irving H, Barnes K, Mukwaya L, et al. Widespread Pyrethroid and DDT Resistance in the Major Malaria Vector Anopheles funestus in East Africa Is Driven by Metabolic Resistance Mechanisms. PLoS One. 2014;9(10):e110058.	journal article	NA	NA	NA	NA	NA	NA	House resting indoors	NA	NA	NA	12	2011	6	2012	2014	Funestus Subgroup	F1	WHO Bioassay 1998	95	8	92	20	NA	NA	NA	NA	NA	NA	NA	NA	Kenya	polygon	Kisumu-Siaya districts	NA	NA	1	51330	NA	NA	NA	NA	NA	NA	NA	NA	NA	NA
109642	Ochomo E, Bayoh NM, Kamau L, Atieli F, Vulule J, Ouma C, et al. Pyrethroid susceptibility of malaria vectors in four Districts of western Kenya. Parasites Vectors. 2014;7.	journal article	Ochomo, E. (2016) personal communication	personal comm.	Mbogo C (2016) personal communication	personal comm.	NA	NA	Larval collection	NA	NA	NA	7	2011	8	2011	2014	Gambiae Complex	F0	WHO Bioassay 1998	13	53.85	33	51.52	NA	NA	NA	NA	NA	NA	NA	NA	Kenya	point	Abom	-0.06115	34.3349	NA	NA	NA	NA	NA	NA	NA	NA	NA	NA	NA	NA
109643	Ochomo E, Bayoh NM, Kamau L, Atieli F, Vulule J, Ouma C, et al. Pyrethroid susceptibility of malaria vectors in four Districts of western Kenya. Parasites Vectors. 2014;7.	journal article	Ochomo, E. (2016) personal communication	personal comm.	Mbogo C (2016) personal communication	personal comm.	NA	NA	Larval collection	NA	NA	NA	7	2011	8	2011	2014	Gambiae Complex	F0	WHO Bioassay 1998	28	57.14	34	29.41	NA	NA	NA	NA	NA	NA	NA	NA	Kenya	point	Bar Kanyango	0.01118	34.1106	NA	NA	NA	NA	NA	NA	NA	NA	NA	NA	NA	NA
109644	Ochomo E, Bayoh NM, Kamau L, Atieli F, Vulule J, Ouma C, et al. Pyrethroid susceptibility of malaria vectors in four Districts of western Kenya. Parasites Vectors. 2014;7.	journal article	Ochomo, E. (2016) personal communication	personal comm.	NA	NA	NA	NA	Larval collection	NA	NA	NA	7	2011	8	2011	2014	Gambiae Complex	F0	WHO Bioassay 1998	17	58.82	22	36.36	NA	NA	NA	NA	NA	NA	NA	NA	Kenya	point	Barchando	-0.08432	34.3353	NA	NA	NA	NA	NA	NA	NA	NA	NA	NA	NA	NA
109645	Ochomo E, Bayoh NM, Kamau L, Atieli F, Vulule J, Ouma C, et al. Pyrethroid susceptibility of malaria vectors in four Districts of western Kenya. Parasites Vectors. 2014;7.	journal article	Ochomo, E. (2016) personal communication	personal comm.	Mbogo C (2016) personal communication	personal comm.	NA	NA	Larval collection	NA	NA	NA	7	2011	8	2011	2014	Gambiae Complex	F0	WHO Bioassay 1998	10	60	66	56.06	NA	NA	NA	NA	NA	NA	NA	NA	Kenya	point	Got Agulu	-0.0299417	34.013	NA	NA	NA	NA	NA	NA	NA	NA	NA	NA	NA	NA
109646	Ochomo E, Bayoh NM, Kamau L, Atieli F, Vulule J, Ouma C, et al. Pyrethroid susceptibility of malaria vectors in four Districts of western Kenya. Parasites Vectors. 2014;7.	journal article	Ochomo, E. (2016) personal communication	personal comm.	Mbogo C (2016) personal communication	personal comm.	NA	NA	Larval collection	NA	NA	NA	7	2011	8	2011	2014	Gambiae Complex	F0	WHO Bioassay 1998	91	79.12	107	38.32	NA	NA	NA	NA	NA	NA	NA	NA	Kenya	point	Kagwa	-0.238783	34.2521	NA	NA	NA	NA	NA	NA	NA	NA	NA	NA	NA	NA
109647	Ochomo E, Bayoh NM, Kamau L, Atieli F, Vulule J, Ouma C, et al. Pyrethroid susceptibility of malaria vectors in four Districts of western Kenya. Parasites Vectors. 2014;7.	journal article	Ochomo, E. (2016) personal communication	personal comm.	Mbogo C (2016) personal communication	personal comm.	NA	NA	Larval collection	NA	NA	NA	7	2011	8	2011	2014	Gambiae Complex	F0	WHO Bioassay 1998	90	56.67	56	69.64	NA	NA	NA	NA	NA	NA	NA	NA	Kenya	point	Kapiyo	-0.105487	34.1685	NA	NA	NA	NA	NA	NA	NA	NA	NA	NA	NA	NA
109648	Ochomo E, Bayoh NM, Kamau L, Atieli F, Vulule J, Ouma C, et al. Pyrethroid susceptibility of malaria vectors in four Districts of western Kenya. Parasites Vectors. 2014;7.	journal article	Ochomo, E. (2016) personal communication	personal comm.	Mbogo C (2016) personal communication	personal comm.	NA	NA	Larval collection	NA	NA	NA	7	2011	8	2011	2014	Gambiae Complex	F0	WHO Bioassay 1998	54	70.37	49	69.39	NA	NA	NA	NA	NA	NA	NA	NA	Kenya	point	Kokwiri	-0.28012	34.299	NA	NA	NA	NA	NA	NA	NA	NA	NA	NA	NA	NA
109649	Ochomo E, Bayoh NM, Kamau L, Atieli F, Vulule J, Ouma C, et al. Pyrethroid susceptibility of malaria vectors in four Districts of western Kenya. Parasites Vectors. 2014;7.	journal article	Ochomo, E. (2016) personal communication	personal comm.	Mbogo C (2016) personal communication	personal comm.	NA	NA	Larval collection	NA	NA	NA	7	2011	8	2011	2014	Gambiae Complex	F0	WHO Bioassay 1998	77	67.53	68	73.53	NA	NA	NA	NA	NA	NA	NA	NA	Kenya	point	Mahaya	-0.17426	34.3452	NA	NA	NA	NA	NA	NA	NA	NA	NA	NA	NA	NA
109650	Ochomo E, Bayoh NM, Kamau L, Atieli F, Vulule J, Ouma C, et al. Pyrethroid susceptibility of malaria vectors in four Districts of western Kenya. Parasites Vectors. 2014;7.	journal article	Ochomo, E. (2016) personal communication	personal comm.	Mbogo C (2016) personal communication	personal comm.	NA	NA	Larval collection	NA	NA	NA	7	2011	8	2011	2014	Gambiae Complex	F0	WHO Bioassay 1998	37	94.59	37	72.97	NA	NA	NA	NA	NA	NA	NA	NA	Kenya	point	Memba	-0.179552	34.369	NA	NA	NA	NA	NA	NA	NA	NA	NA	NA	NA	NA
109651	Ochomo E, Bayoh NM, Kamau L, Atieli F, Vulule J, Ouma C, et al. Pyrethroid susceptibility of malaria vectors in four Districts of western Kenya. Parasites Vectors. 2014;7.	journal article	Ochomo, E. (2016) personal communication	personal comm.	Mbogo C (2016) personal communication	personal comm.	NA	NA	Larval collection	NA	NA	NA	7	2011	8	2011	2014	Gambiae Complex	F0	WHO Bioassay 1998	7	42.86	21	52.38	NA	NA	NA	NA	NA	NA	NA	NA	Kenya	point	Naya	-0.394503	34.2902	NA	NA	NA	NA	NA	NA	NA	NA	NA	NA	NA	NA
109652	Ochomo E, Bayoh NM, Kamau L, Atieli F, Vulule J, Ouma C, et al. Pyrethroid susceptibility of malaria vectors in four Districts of western Kenya. Parasites Vectors. 2014;7.	journal article	Ochomo, E. (2016) personal communication	personal comm.	Mbogo C (2016) personal communication	personal comm.	NA	NA	Larval collection	NA	NA	NA	7	2011	8	2011	2014	Gambiae Complex	F0	WHO Bioassay 1998	82	89.02	104	76.92	NA	NA	NA	NA	NA	NA	NA	NA	Kenya	point	Ndigwa	-0.34709	34.2952	NA	NA	NA	NA	NA	NA	NA	NA	NA	NA	NA	NA
109653	Ochomo E, Bayoh NM, Kamau L, Atieli F, Vulule J, Ouma C, et al. Pyrethroid susceptibility of malaria vectors in four Districts of western Kenya. Parasites Vectors. 2014;7.	journal article	Ochomo, E. (2016) personal communication	personal comm.	Mbogo C (2016) personal communication	personal comm.	NA	NA	Larval collection	NA	NA	NA	7	2011	8	2011	2014	Gambiae Complex	F0	WHO Bioassay 1998	47	89.36	36	69.44	NA	NA	NA	NA	NA	NA	NA	NA	Kenya	point	Nyabera(Bondo)	-0.328158	34.2667	NA	NA	NA	NA	NA	NA	NA	NA	NA	NA	NA	NA
109654	Ochomo E, Bayoh NM, Kamau L, Atieli F, Vulule J, Ouma C, et al. Pyrethroid susceptibility of malaria vectors in four Districts of western Kenya. Parasites Vectors. 2014;7.	journal article	Ochomo, E. (2016) personal communication	personal comm.	Mbogo C (2016) personal communication	personal comm.	NA	NA	Larval collection	NA	NA	NA	7	2011	8	2011	2014	Gambiae Complex	F0	WHO Bioassay 1998	42	92.86	81	71.6	NA	NA	NA	NA	NA	NA	NA	NA	Kenya	point	Nyangoma	-0.195602	34.1751	NA	NA	NA	NA	NA	NA	NA	NA	NA	NA	NA	NA
109655	Ochomo E, Bayoh NM, Kamau L, Atieli F, Vulule J, Ouma C, et al. Pyrethroid susceptibility of malaria vectors in four Districts of western Kenya. Parasites Vectors. 2014;7.	journal article	Ochomo, E. (2016) personal communication	personal comm.	Mbogo C (2016) personal communication	personal comm.	NA	NA	Larval collection	NA	NA	NA	7	2011	8	2011	2014	Gambiae Complex	F0	WHO Bioassay 1998	141	82.27	152	71.71	NA	NA	NA	NA	NA	NA	NA	NA	Kenya	point	Omia Mwalo	-0.16501	34.428	NA	NA	NA	NA	NA	NA	NA	NA	NA	NA	NA	NA
109656	Ochomo E, Bayoh NM, Kamau L, Atieli F, Vulule J, Ouma C, et al. Pyrethroid susceptibility of malaria vectors in four Districts of western Kenya. Parasites Vectors. 2014;7.	journal article	Ochomo, E. (2016) personal communication	personal comm.	Mbogo C (2016) personal communication	personal comm.	NA	NA	Larval collection	NA	NA	NA	7	2011	8	2011	2014	Gambiae Complex	F0	WHO Bioassay 1998	46	89.13	67	58.21	NA	NA	NA	NA	NA	NA	NA	NA	Kenya	point	Ramba South	-0.08225	34.3857	NA	NA	NA	NA	NA	NA	NA	NA	NA	NA	NA	NA
109657	Ochomo E, Bayoh NM, Kamau L, Atieli F, Vulule J, Ouma C, et al. Pyrethroid susceptibility of malaria vectors in four Districts of western Kenya. Parasites Vectors. 2014;7.	journal article	Ochomo, E. (2016) personal communication	personal comm.	Mbogo C (2016) personal communication	personal comm.	NA	NA	Larval collection	NA	NA	NA	7	2011	8	2011	2014	Gambiae Complex	F0	WHO Bioassay 1998	124	84.68	259	57.14	NA	NA	NA	NA	NA	NA	NA	NA	Kenya	point	Usigu	-0.0597667	34.0932	NA	NA	NA	NA	NA	NA	NA	NA	NA	NA	NA	NA
109658	Ochomo E, Bayoh NM, Kamau L, Atieli F, Vulule J, Ouma C, et al. Pyrethroid susceptibility of malaria vectors in four Districts of western Kenya. Parasites Vectors. 2014;7.	journal article	Ochomo, E. (2016) personal communication	personal comm.	Mbogo C (2016) personal communication	personal comm.	NA	NA	Larval collection	NA	NA	NA	7	2011	8	2011	2014	Gambiae Complex	F0	WHO Bioassay 1998	114	72.81	117	41.88	NA	NA	NA	NA	NA	NA	NA	NA	Kenya	point	Utonga	-0.0815467	34.1718	NA	NA	NA	NA	NA	NA	NA	NA	NA	NA	NA	NA
109659	Ochomo E, Bayoh NM, Kamau L, Atieli F, Vulule J, Ouma C, et al. Pyrethroid susceptibility of malaria vectors in four Districts of western Kenya. Parasites Vectors. 2014;7.	journal article	Ochomo, E. (2016) personal communication	personal comm.	NA	NA	NA	NA	Larval collection	NA	NA	NA	7	2011	8	2011	2014	Gambiae Complex	F0	WHO Bioassay 1998	54	81.48	43	55.81	NA	NA	NA	NA	NA	NA	NA	NA	Kenya	point	Uyawi	-0.16892	34.1437	NA	NA	NA	NA	NA	NA	NA	NA	NA	NA	NA	NA
109661	Ochomo E, Bayoh NM, Kamau L, Atieli F, Vulule J, Ouma C, et al. Pyrethroid susceptibility of malaria vectors in four Districts of western Kenya. Parasites Vectors. 2014;7.	journal article	Ochomo, E. (2016) personal communication	personal comm.	Mbogo C (2016) personal communication	personal comm.	NA	NA	Larval collection	NA	NA	NA	7	2011	8	2011	2014	Gambiae Complex	F0	WHO Bioassay 1998	55	92.73	39	94.87	NA	NA	NA	NA	NA	NA	NA	NA	Kenya	point	Tonde	-0.147187	35.207	NA	NA	NA	NA	NA	NA	NA	NA	NA	NA	NA	NA
109663	Ochomo E, Bayoh NM, Kamau L, Atieli F, Vulule J, Ouma C, et al. Pyrethroid susceptibility of malaria vectors in four Districts of western Kenya. Parasites Vectors. 2014;7.	journal article	Ochomo, E. (2016) personal communication	personal comm.	Mbogo C (2016) personal communication	personal comm.	NA	NA	Larval collection	NA	NA	NA	7	2011	8	2011	2014	Gambiae Complex	F0	WHO Bioassay 1998	39	94.87	14	85.71	NA	NA	NA	NA	NA	NA	NA	NA	Kenya	point	Muhoroni East	-0.156287	35.1875	NA	NA	NA	NA	NA	NA	NA	NA	NA	NA	NA	NA
109664	Ochomo E, Bayoh NM, Kamau L, Atieli F, Vulule J, Ouma C, et al. Pyrethroid susceptibility of malaria vectors in four Districts of western Kenya. Parasites Vectors. 2014;7.	journal article	Ochomo, E. (2016) personal communication	personal comm.	Mbogo C (2016) personal communication	personal comm.	NA	NA	Larval collection	NA	NA	NA	7	2011	8	2011	2014	Gambiae Complex	F0	WHO Bioassay 1998	36	100	22	95.45	NA	NA	NA	NA	NA	NA	NA	NA	Kenya	point	Koru	-0.179825	35.2665	NA	NA	NA	NA	NA	NA	NA	NA	NA	NA	NA	NA
109668	Ochomo E, Bayoh NM, Kamau L, Atieli F, Vulule J, Ouma C, et al. Pyrethroid susceptibility of malaria vectors in four Districts of western Kenya. Parasites Vectors. 2014;7.	journal article	Ochomo, E. (2016) personal communication	personal comm.	Mbogo C (2016) personal communication	personal comm.	NA	NA	Larval collection	NA	NA	NA	7	2011	8	2011	2014	Gambiae Complex	F0	WHO Bioassay 1998	116	97.41	100	100	NA	NA	NA	NA	NA	NA	NA	NA	Kenya	point	Kakola-Ombaka	-0.227373	34.8961	NA	NA	NA	NA	NA	NA	NA	NA	NA	NA	NA	NA
109669	Ochomo E, Bayoh NM, Kamau L, Atieli F, Vulule J, Ouma C, et al. Pyrethroid susceptibility of malaria vectors in four Districts of western Kenya. Parasites Vectors. 2014;7.	journal article	Ochomo, E. (2016) personal communication	personal comm.	Mbogo C (2016) personal communication	personal comm.	NA	NA	Larval collection	NA	NA	NA	7	2011	8	2011	2014	Gambiae Complex	F0	WHO Bioassay 1998	43	95.35	49	100	NA	NA	NA	NA	NA	NA	NA	NA	Kenya	point	Kabar Central	-0.0859517	35.0032	NA	NA	NA	NA	NA	NA	NA	NA	NA	NA	NA	NA
109671	Ochomo E, Bayoh NM, Kamau L, Atieli F, Vulule J, Ouma C, et al. Pyrethroid susceptibility of malaria vectors in four Districts of western Kenya. Parasites Vectors. 2014;7.	journal article	Ochomo, E. (2016) personal communication	personal comm.	Mbogo C (2016) personal communication	personal comm.	NA	NA	Larval collection	NA	NA	NA	7	2011	8	2011	2014	Gambiae Complex	F0	WHO Bioassay 1998	50	100	31	80.65	NA	NA	NA	NA	NA	NA	NA	NA	Kenya	point	Jimo West	-0.32034	34.9063	NA	NA	NA	NA	NA	NA	NA	NA	NA	NA	NA	NA
109675	Ochomo E, Bayoh NM, Kamau L, Atieli F, Vulule J, Ouma C, et al. Pyrethroid susceptibility of malaria vectors in four Districts of western Kenya. Parasites Vectors. 2014;7.	journal article	Ochomo, E. (2016) personal communication	personal comm.	NA	NA	NA	NA	Larval collection	NA	NA	NA	7	2011	8	2011	2014	Gambiae Complex	F0	WHO Bioassay 1998	48	97.92	25	96	NA	NA	NA	NA	NA	NA	NA	NA	Kenya	point	Border I	-0.187437	35.0224	NA	NA	NA	NA	NA	NA	NA	NA	NA	NA	NA	NA
109678	Ochomo E, Bayoh NM, Kamau L, Atieli F, Vulule J, Ouma C, et al. Pyrethroid susceptibility of malaria vectors in four Districts of western Kenya. Parasites Vectors. 2014;7.	journal article	Ochomo, E. (2016) personal communication	personal comm.	Mbogo C (2016) personal communication	personal comm.	NA	NA	Larval collection	NA	NA	NA	7	2011	8	2011	2014	Gambiae Complex	F0	WHO Bioassay 1998	110	80.91	105	70.48	NA	NA	NA	NA	NA	NA	NA	NA	Kenya	point	Kakwajuok Upper	-0.38281	34.6484	NA	NA	NA	NA	NA	NA	NA	NA	NA	NA	NA	NA
109680	Ochomo E, Bayoh NM, Kamau L, Atieli F, Vulule J, Ouma C, et al. Pyrethroid susceptibility of malaria vectors in four Districts of western Kenya. Parasites Vectors. 2014;7.	journal article	Ochomo, E. (2016) personal communication	personal comm.	Mbogo C (2016) personal communication	personal comm.	NA	NA	Larval collection	NA	NA	NA	7	2011	8	2011	2014	Gambiae Complex	F0	WHO Bioassay 1998	58	75.86	25	80	NA	NA	NA	NA	NA	NA	NA	NA	Kenya	point	Kamenya Central	-0.441923	34.619	NA	NA	NA	NA	NA	NA	NA	NA	NA	NA	NA	NA
109681	Ochomo E, Bayoh NM, Kamau L, Atieli F, Vulule J, Ouma C, et al. Pyrethroid susceptibility of malaria vectors in four Districts of western Kenya. Parasites Vectors. 2014;7.	journal article	Ochomo, E. (2016) personal communication	personal comm.	Mbogo C (2016) personal communication	personal comm.	NA	NA	Larval collection	NA	NA	NA	7	2011	8	2011	2014	Gambiae Complex	F0	WHO Bioassay 1998	19	89.47	46	71.74	NA	NA	NA	NA	NA	NA	NA	NA	Kenya	point	Kamenya North	-0.444475	34.6401	NA	NA	NA	NA	NA	NA	NA	NA	NA	NA	NA	NA
109682	Ochomo E, Bayoh NM, Kamau L, Atieli F, Vulule J, Ouma C, et al. Pyrethroid susceptibility of malaria vectors in four Districts of western Kenya. Parasites Vectors. 2014;7.	journal article	Ochomo, E. (2016) personal communication	personal comm.	Mbogo C (2016) personal communication	personal comm.	NA	NA	Larval collection	NA	NA	NA	7	2011	8	2011	2014	Gambiae Complex	F0	WHO Bioassay 1998	41	68.29	31	83.87	NA	NA	NA	NA	NA	NA	NA	NA	Kenya	point	Kamser Seka	-0.355973	34.7023	NA	NA	NA	NA	NA	NA	NA	NA	NA	NA	NA	NA
109683	Ochomo E, Bayoh NM, Kamau L, Atieli F, Vulule J, Ouma C, et al. Pyrethroid susceptibility of malaria vectors in four Districts of western Kenya. Parasites Vectors. 2014;7.	journal article	Ochomo, E. (2016) personal communication	personal comm.	Mbogo C (2016) personal communication	personal comm.	NA	NA	Larval collection	NA	NA	NA	7	2011	8	2011	2014	Gambiae Complex	F0	WHO Bioassay 1998	38	81.58	13	53.85	NA	NA	NA	NA	NA	NA	NA	NA	Kenya	point	Kamwala	-0.356302	34.7527	NA	NA	NA	NA	NA	NA	NA	NA	NA	NA	NA	NA
109685	Ochomo E, Bayoh NM, Kamau L, Atieli F, Vulule J, Ouma C, et al. Pyrethroid susceptibility of malaria vectors in four Districts of western Kenya. Parasites Vectors. 2014;7.	journal article	Ochomo, E. (2016) personal communication	personal comm.	Mbogo C (2016) personal communication	personal comm.	NA	NA	Larval collection	NA	NA	NA	7	2011	8	2011	2014	Gambiae Complex	F0	WHO Bioassay 1998	35	91.43	15	100	NA	NA	NA	NA	NA	NA	NA	NA	Kenya	point	Kawadhgone	-0.422272	34.5654	NA	NA	NA	NA	NA	NA	NA	NA	NA	NA	NA	NA
109686	Ochomo E, Bayoh NM, Kamau L, Atieli F, Vulule J, Ouma C, et al. Pyrethroid susceptibility of malaria vectors in four Districts of western Kenya. Parasites Vectors. 2014;7.	journal article	Ochomo, E. (2016) personal communication	personal comm.	Mbogo C (2016) personal communication	personal comm.	NA	NA	Larval collection	NA	NA	NA	7	2011	8	2011	2014	Gambiae Complex	F0	WHO Bioassay 1998	47	70.21	16	62.5	NA	NA	NA	NA	NA	NA	NA	NA	Kenya	point	Kobuya East	-0.348348	34.7901	NA	NA	NA	NA	NA	NA	NA	NA	NA	NA	NA	NA
109687	Ochomo E, Bayoh NM, Kamau L, Atieli F, Vulule J, Ouma C, et al. Pyrethroid susceptibility of malaria vectors in four Districts of western Kenya. Parasites Vectors. 2014;7.	journal article	Ochomo, E. (2016) personal communication	personal comm.	Mbogo C (2016) personal communication	personal comm.	NA	NA	Larval collection	NA	NA	NA	7	2011	8	2011	2014	Gambiae Complex	F0	WHO Bioassay 1998	62	96.77	74	91.89	NA	NA	NA	NA	NA	NA	NA	NA	Kenya	point	Koguta Homa Lime	-0.431778	34.4816	NA	NA	NA	NA	NA	NA	NA	NA	NA	NA	NA	NA
109688	Ochomo E, Bayoh NM, Kamau L, Atieli F, Vulule J, Ouma C, et al. Pyrethroid susceptibility of malaria vectors in four Districts of western Kenya. Parasites Vectors. 2014;7.	journal article	Ochomo, E. (2016) personal communication	personal comm.	Mbogo C (2016) personal communication	personal comm.	NA	NA	Larval collection	NA	NA	NA	7	2011	8	2011	2014	Gambiae Complex	F0	WHO Bioassay 1998	48	81.25	49	67.35	NA	NA	NA	NA	NA	NA	NA	NA	Kenya	point	Kogweno Oriang W	-0.392017	34.6261	NA	NA	NA	NA	NA	NA	NA	NA	NA	NA	NA	NA
109689	Ochomo E, Bayoh NM, Kamau L, Atieli F, Vulule J, Ouma C, et al. Pyrethroid susceptibility of malaria vectors in four Districts of western Kenya. Parasites Vectors. 2014;7.	journal article	Ochomo, E. (2016) personal communication	personal comm.	Mbogo C (2016) personal communication	personal comm.	NA	NA	Larval collection	NA	NA	NA	7	2011	8	2011	2014	Gambiae Complex	F0	WHO Bioassay 1998	34	88.24	13	84.62	NA	NA	NA	NA	NA	NA	NA	NA	Kenya	point	Kojuang	-0.35434	34.5462	NA	NA	NA	NA	NA	NA	NA	NA	NA	NA	NA	NA
109690	Ochomo E, Bayoh NM, Kamau L, Atieli F, Vulule J, Ouma C, et al. Pyrethroid susceptibility of malaria vectors in four Districts of western Kenya. Parasites Vectors. 2014;7.	journal article	Ochomo, E. (2016) personal communication	personal comm.	Mbogo C (2016) personal communication	personal comm.	NA	NA	Larval collection	NA	NA	NA	7	2011	8	2011	2014	Gambiae Complex	F0	WHO Bioassay 1998	23	95.65	16	81.25	NA	NA	NA	NA	NA	NA	NA	NA	Kenya	point	Kowili I & II	-0.443172	34.5816	NA	NA	NA	NA	NA	NA	NA	NA	NA	NA	NA	NA
109692	Ochomo E, Bayoh NM, Kamau L, Atieli F, Vulule J, Ouma C, et al. Pyrethroid susceptibility of malaria vectors in four Districts of western Kenya. Parasites Vectors. 2014;7.	journal article	Ochomo, E. (2016) personal communication	personal comm.	Mbogo C (2016) personal communication	personal comm.	NA	NA	Larval collection	NA	NA	NA	7	2011	8	2011	2014	Gambiae Complex	F0	WHO Bioassay 1998	16	62.5	101	75.25	NA	NA	NA	NA	NA	NA	NA	NA	Kenya	point	Kaliwa	0.518992	34.2445	NA	NA	NA	NA	NA	NA	NA	NA	NA	NA	NA	NA
109693	Ochomo E, Bayoh NM, Kamau L, Atieli F, Vulule J, Ouma C, et al. Pyrethroid susceptibility of malaria vectors in four Districts of western Kenya. Parasites Vectors. 2014;7.	journal article	Ochomo, E. (2016) personal communication	personal comm.	Mbogo C (2016) personal communication	personal comm.	NA	NA	Larval collection	NA	NA	NA	7	2011	8	2011	2014	Gambiae Complex	F0	WHO Bioassay 1998	44	65.91	107	86.92	NA	NA	NA	NA	NA	NA	NA	NA	Kenya	point	Kengatunyi	0.630803	34.3755	NA	NA	NA	NA	NA	NA	NA	NA	NA	NA	NA	NA
109694	Ochomo E, Bayoh NM, Kamau L, Atieli F, Vulule J, Ouma C, et al. Pyrethroid susceptibility of malaria vectors in four Districts of western Kenya. Parasites Vectors. 2014;7.	journal article	Ochomo, E. (2016) personal communication	personal comm.	NA	NA	NA	NA	Larval collection	NA	NA	NA	7	2011	8	2011	2014	Gambiae Complex	F0	WHO Bioassay 1998	101	78.22	127	70.87	NA	NA	NA	NA	NA	NA	NA	NA	Kenya	point	Kokare	0.610363	34.3239	NA	NA	NA	NA	NA	NA	NA	NA	NA	NA	NA	NA
109695	Ochomo E, Bayoh NM, Kamau L, Atieli F, Vulule J, Ouma C, et al. Pyrethroid susceptibility of malaria vectors in four Districts of western Kenya. Parasites Vectors. 2014;7.	journal article	Ochomo, E. (2016) personal communication	personal comm.	Mbogo C (2016) personal communication	personal comm.	NA	NA	Larval collection	NA	NA	NA	7	2011	8	2011	2014	Gambiae Complex	F0	WHO Bioassay 1998	81	71.6	97	69.07	NA	NA	NA	NA	NA	NA	NA	NA	Kenya	point	Kolanya	0.705825	34.3973	NA	NA	NA	NA	NA	NA	NA	NA	NA	NA	NA	NA
109696	Ochomo E, Bayoh NM, Kamau L, Atieli F, Vulule J, Ouma C, et al. Pyrethroid susceptibility of malaria vectors in four Districts of western Kenya. Parasites Vectors. 2014;7.	journal article	Ochomo, E. (2016) personal communication	personal comm.	Mbogo C (2016) personal communication	personal comm.	NA	NA	Larval collection	NA	NA	NA	7	2011	8	2011	2014	Gambiae Complex	F0	WHO Bioassay 1998	34	55.88	99	37.37	NA	NA	NA	NA	NA	NA	NA	NA	Kenya	point	Odioyi	0.587095	34.234	NA	NA	NA	NA	NA	NA	NA	NA	NA	NA	NA	NA
109697	Ochomo E, Bayoh NM, Kamau L, Atieli F, Vulule J, Ouma C, et al. Pyrethroid susceptibility of malaria vectors in four Districts of western Kenya. Parasites Vectors. 2014;7.	journal article	Ochomo, E. (2016) personal communication	personal comm.	Mbogo C (2016) personal communication	personal comm.	NA	NA	Larval collection	NA	NA	NA	7	2011	8	2011	2014	Gambiae Complex	F0	WHO Bioassay 1998	118	70.34	103	86.41	NA	NA	NA	NA	NA	NA	NA	NA	Kenya	point	Rwatama	0.683337	34.3884	NA	NA	NA	NA	NA	NA	NA	NA	NA	NA	NA	NA
109793	Malaria Vector Control: Filling the Gap between Product Development and Effective Delivery (2010) Ministere de la Sante Publique, Cameroon	report	Aultman K, Bill & Melinda Gates Foundation (2013) personal communication	personal comm.	NA	NA	NA	NA	Larval collection	NA	NA	NA	7	2010	7	2010	NA	Gambiae Complex	F0	WHO Bioassay (version unknown)	99	47.47	NA	NA	NA	NA	100	22	NA	NA	NA	NA	Cameroon	point	Bertoua	4.58	13.68	NA	NA	NA	NA	NA	NA	NA	NA	NA	NA	NA	NA
109798	Malaria Vector Control: Filling the Gap between Product Development and Effective Delivery (2010) Ministere de la Sante Publique, Cameroon	report	Aultman K, Bill & Melinda Gates Foundation (2013) personal communication	personal comm.	NA	NA	NA	NA	Larval collection	NA	NA	NA	7	2010	7	2010	NA	Gambiae Complex	F0	WHO Bioassay (version unknown)	100	87	NA	NA	NA	NA	100	49	NA	NA	NA	NA	Cameroon	point	Loum	4.71945	9.72795	NA	NA	NA	NA	NA	NA	NA	NA	NA	NA	NA	NA
109817	Renforcement des capacités nationales pour combler les lacunes entre la recherche/développement et la mise en oeuvre efficace des interventions de lutte contre les vecteurs du paludisme (2010) Programme National de Lutte contre le Paludisme (PNLP), Madagascar	report	Aultman K, Bill & Melinda Gates Foundation (2013) personal communication	personal comm.	NA	NA	NA	NA	NR	NR	NR	NR	3	2009	3	2009	NA	Gambiae Complex	NR	WHO Bioassay (version unknown)	100	90	NA	NA	NA	NA	125	96	NA	NA	NA	NA	Madagascar	point	Andoharanofotsy	-18.9801	47.5417	NA	NA	NA	NA	NA	NA	NA	NA	NA	NA	NA	NA
109818	Renforcement des capacités nationales pour combler les lacunes entre la recherche/développement et la mise en oeuvre efficace des interventions de lutte contre les vecteurs du paludisme (2010) Programme National de Lutte contre le Paludisme (PNLP), Madagascar	report	Aultman K, Bill & Melinda Gates Foundation (2013) personal communication	personal comm.	NA	NA	NA	NA	NR	NR	NR	NR	4	2009	4	2009	NA	Gambiae Complex	NR	WHO Bioassay (version unknown)	36	92	NA	NA	NA	NA	100	85	NA	NA	NA	NA	Madagascar	point	Ambohitromby	-17.9665	46.317	NA	NA	NA	NA	NA	NA	NA	NA	NA	NA	NA	NA
109820	Renforcement des capacités nationales pour combler les lacunes entre la recherche/développement et la mise en oeuvre efficace des interventions de lutte contre les vecteurs du paludisme (2010) Programme National de Lutte contre le Paludisme (PNLP), Madagascar	report	Aultman K, Bill & Melinda Gates Foundation (2013) personal communication	personal comm.	NA	NA	NA	NA	NR	NR	NR	NR	6	2009	6	2009	NA	Gambiae Complex	NR	WHO Bioassay (version unknown)	20	100	20	100	NA	NA	15	100	NA	NA	NA	NA	Madagascar	point	Mahasoa	-22.198	46.0904	NA	NA	NA	NA	NA	NA	NA	NA	NA	NA	NA	NA
109823	Renforcement des capacités nationales pour combler les lacunes entre la recherche/développement et la mise en oeuvre efficace des interventions de lutte contre les vecteurs du paludisme (2010) Programme National de Lutte contre le Paludisme (PNLP), Madagascar	report	Aultman K, Bill & Melinda Gates Foundation (2013) personal communication	personal comm.	NA	NA	NA	NA	NR	NR	NR	NR	12	2009	12	2009	NA	Gambiae Complex	NR	WHO Bioassay (version unknown)	100	100	100	100	NA	NA	NA	NA	NA	NA	NA	NA	Madagascar	point	Ankotrabe	-18.5495	46.6783	NA	NA	NA	NA	NA	NA	NA	NA	NA	NA	NA	NA
109847	Supervision des Sites Sentinelles: Test de sensibilite des moustiques aux insecticides (2010) International Center for Excellency in Research, Mali.	report	Aultman K, Bill & Melinda Gates Foundation (2013) personal communication	personal comm.	NA	NA	NA	NA	Larval collection	NA	NA	NA	7	2009	10	2009	NA	Gambiae Complex	F0	WHO Bioassay 1998	100	80	NA	NA	NA	NA	NA	NA	NA	NA	NA	NA	Mali	point	Para Djicoroni	12.6166	-8.03198	NA	NA	NA	NA	NA	NA	NA	NA	NA	NA	NA	NA
109848	Supervision des Sites Sentinelles: Test de sensibilite des moustiques aux insecticides (2010) International Center for Excellency in Research, Mali.	report	Aultman K, Bill & Melinda Gates Foundation (2013) personal communication	personal comm.	NA	NA	NA	NA	Larval collection	NA	NA	NA	7	2009	10	2009	NA	Gambiae Complex	F0	WHO Bioassay 1998	100	100	100	85	NA	NA	100	79	NA	NA	NA	NA	Mali	point	Bancoumana	12.2074	-8.26398	NA	NA	NA	NA	NA	NA	NA	NA	NA	NA	NA	NA
109849	Supervision des Sites Sentinelles: Test de sensibilite des moustiques aux insecticides (2010) International Center for Excellency in Research, Mali.	report	Aultman K, Bill & Melinda Gates Foundation (2013) personal communication	personal comm.	NA	NA	NA	NA	Larval collection	NA	NA	NA	7	2009	10	2009	NA	Gambiae Complex	F0	WHO Bioassay 1998	100	94	100	50	NA	NA	100	74	NA	NA	NA	NA	Mali	point	Banambani	12.8001	-8.03343	NA	NA	NA	NA	NA	NA	NA	NA	NA	NA	NA	NA
109850	Supervision des Sites Sentinelles: Test de sensibilite des moustiques aux insecticides (2010) International Center for Excellency in Research, Mali.	report	Aultman K, Bill & Melinda Gates Foundation (2013) personal communication	personal comm.	NA	NA	NA	NA	Larval collection	NA	NA	NA	7	2009	10	2009	NA	Gambiae Complex	F0	WHO Bioassay 1998	100	94	100	69	NA	NA	100	74	NA	NA	NA	NA	Mali	point	Magnadoue	NF	NF	2	19374	NA	NA	NA	NA	NA	NA	NA	NA	NA	NA
109851	Supervision des Sites Sentinelles: Test de sensibilite des moustiques aux insecticides (2010) International Center for Excellency in Research, Mali.	report	Aultman K, Bill & Melinda Gates Foundation (2013) personal communication	personal comm.	NA	NA	NA	NA	Larval collection	NA	NA	NA	7	2009	10	2009	NA	Gambiae Complex	F0	WHO Bioassay 1998	100	89	NA	NA	NA	NA	NA	NA	NA	NA	NA	NA	Mali	point	Sokourani	NF	NF	2	19405	NA	NA	NA	NA	NA	NA	NA	NA	NA	NA
109852	Supervision des Sites Sentinelles: Test de sensibilite des moustiques aux insecticides (2010) International Center for Excellency in Research, Mali.	report	Aultman K, Bill & Melinda Gates Foundation (2013) personal communication	personal comm.	NA	NA	NA	NA	Larval collection	NA	NA	NA	7	2009	10	2009	NA	Gambiae Complex	F0	WHO Bioassay 1998	100	93	100	100	NA	NA	100	89	NA	NA	NA	NA	Mali	point	Toumakoro	14.0667	-6.18334	NA	NA	NA	NA	NA	NA	NA	NA	NA	NA	NA	NA
109853	Supervision des Sites Sentinelles: Test de sensibilite des moustiques aux insecticides (2010) International Center for Excellency in Research, Mali.	report	Aultman K, Bill & Melinda Gates Foundation (2013) personal communication	personal comm.	NA	NA	NA	NA	Larval collection	NA	NA	NA	7	2009	10	2009	NA	Gambiae Complex	F0	WHO Bioassay 1998	100	59	100	81	NA	NA	100	63	NA	NA	NA	NA	Mali	point	Dourou	14.3043	-3.4315	NA	NA	NA	NA	NA	NA	NA	NA	NA	NA	NA	NA
109854	Supervision des Sites Sentinelles: Test de sensibilite des moustiques aux insecticides (2010) International Center for Excellency in Research, Mali.	report	Aultman K, Bill & Melinda Gates Foundation (2013) personal communication	personal comm.	NA	NA	NA	NA	Larval collection	NA	NA	NA	7	2009	10	2009	NA	Gambiae Complex	F0	WHO Bioassay 1998	100	86	100	78	NA	NA	100	70	NA	NA	NA	NA	Mali	point	Badiangara	14.3487	-3.61016	NA	NA	NA	NA	NA	NA	NA	NA	NA	NA	NA	NA
109855	Supervision des Sites Sentinelles: Test de sensibilite des moustiques aux insecticides (2010) International Center for Excellency in Research, Mali.	report	Aultman K, Bill & Melinda Gates Foundation (2013) personal communication	personal comm.	NA	NA	NA	NA	Larval collection	NA	NA	NA	7	2009	10	2009	NA	Gambiae Complex	F0	WHO Bioassay 1998	100	99	100	99	NA	NA	100	100	NA	NA	NA	NA	Mali	point	Massabla	11.4893	-7.44862	NA	NA	NA	NA	NA	NA	NA	NA	NA	NA	NA	NA
109856	Supervision des Sites Sentinelles: Test de sensibilite des moustiques aux insecticides (2010) International Center for Excellency in Research, Mali.	report	Aultman K, Bill & Melinda Gates Foundation (2013) personal communication	personal comm.	NA	NA	NA	NA	Larval collection	NA	NA	NA	7	2009	10	2009	NA	Gambiae Complex	F0	WHO Bioassay 1998	100	97	100	98	NA	NA	100	75	NA	NA	NA	NA	Mali	point	Dalabani	NF	NF	2	19409	NA	NA	NA	NA	NA	NA	NA	NA	NA	NA
109857	Supervision des Sites Sentinelles: Test de sensibilite des moustiques aux insecticides (2010) International Center for Excellency in Research, Mali.	report	Aultman K, Bill & Melinda Gates Foundation (2013) personal communication	personal comm.	NA	NA	NA	NA	Larval collection	NA	NA	NA	7	2009	10	2009	NA	Gambiae Complex	F0	WHO Bioassay 1998	100	89	100	99	NA	NA	100	94	NA	NA	NA	NA	Mali	point	Fougnaberda	NF	NF	2	19380	NA	NA	NA	NA	NA	NA	NA	NA	NA	NA
109858	Supervision des Sites Sentinelles: Test de sensibilite des moustiques aux insecticides (2010) International Center for Excellency in Research, Mali.	report	Aultman K, Bill & Melinda Gates Foundation (2013) personal communication	personal comm.	NA	NA	NA	NA	Larval collection	NA	NA	NA	7	2009	10	2009	NA	Gambiae Complex	F0	WHO Bioassay 1998	100	87	100	97	NA	NA	100	76	NA	NA	NA	NA	Mali	point	Banfara	13.0833	-9.6	NA	NA	NA	NA	NA	NA	NA	NA	NA	NA	NA	NA
109859	Supervision des Sites Sentinelles: Test de sensibilite des moustiques aux insecticides (2010) International Center for Excellency in Research, Mali.	report	Aultman K, Bill & Melinda Gates Foundation (2013) personal communication	personal comm.	NA	NA	NA	NA	Larval collection	NA	NA	NA	7	2009	10	2009	NA	Gambiae Complex	F0	WHO Bioassay 1998	100	91	100	100	NA	NA	100	94	NA	NA	NA	NA	Mali	point	Gomitogo	13.912	-4.6537	NA	NA	NA	NA	NA	NA	NA	NA	NA	NA	NA	NA
109860	Supervision des Sites Sentinelles: Test de sensibilite des moustiques aux insecticides (2010) International Center for Excellency in Research, Mali.	report	Aultman K, Bill & Melinda Gates Foundation (2013) personal communication	personal comm.	NA	NA	NA	NA	Larval collection	NA	NA	NA	7	2009	10	2009	NA	Gambiae Complex	F0	WHO Bioassay 1998	100	97	100	98	NA	NA	100	100	NA	NA	NA	NA	Mali	point	Kabara	16.7087	-2.98592	NA	NA	NA	NA	NA	NA	NA	NA	NA	NA	NA	NA
109918	Malaria Vector Control: Filling the Gap between Product Development and Effective Delivery (2010) National Institute of Health, Mozambique	report	Aultman K, Bill & Melinda Gates Foundation (2013) personal communication	personal comm.	NA	NA	NA	NA	Larval collection	NA	NA	NA	4	2010	6	2010	NA	Funestus Subgroup	F0	WHO Bioassay (version unknown)	NA	NA	NR	69	NA	NA	NR	100	NA	NA	NA	NA	Mozambique	point	Massangena	-21.5461	32.951	NA	NA	NA	NA	NA	NA	NA	NA	NA	NA	NA	NA
109923	Malaria Vector Control: Filling the Gap between Product Development and Effective Delivery (2010) National Institute of Health, Mozambique	report	Aultman K, Bill & Melinda Gates Foundation (2013) personal communication	personal comm.	NA	NA	NA	NA	Larval collection	NA	NA	NA	4	2010	6	2010	NA	Funestus Subgroup	F0	WHO Bioassay (version unknown)	NR	10	NR	39.2	NA	NA	NA	NA	NA	NA	NA	NA	Mozambique	point	Boane	-26.0395	32.3301	NA	NA	NA	NA	NA	NA	NA	NA	NA	NA	NA	NA
109928	Malaria Vector Control: Filling the Gap between Product Development and Effective Delivery (2010) National Institute of Health, Mozambique	report	Aultman K, Bill & Melinda Gates Foundation (2013) personal communication	personal comm.	NA	NA	NA	NA	Larval collection	NA	NA	NA	4	2010	6	2010	NA	Funestus Subgroup	F0	WHO Bioassay (version unknown)	NR	100	NA	NA	NA	NA	NR	93.3	NA	NA	NA	NA	Mozambique	point	Polana Canico	-25.9355	32.611	NA	NA	NA	NA	NA	NA	NA	NA	NA	NA	NA	NA
109933	Rapport Interimaire de la Troisieme Annee du Project OMS/Gates sur le Controle et la Biologies des Vecteurs du Paludisme (2010) Programme National de Lutte contre le Paludisme, Senegal	report	Aultman K, Bill & Melinda Gates Foundation (2013) personal communication	personal comm.	NA	NA	NA	NA	Larval collection	NA	NA	NA	8	2010	8	2010	NA	Gambiae Complex	F0	WHO Bioassay 1981	82	100	82	96.34	NA	NA	94	98.94	NA	NA	NA	NA	Senegal	point	Mlomp	12.55	-16.5667	NA	NA	NA	NA	NA	NA	NA	NA	NA	NA	NA	NA
109939	Rapport Interimaire de la Troisieme Annee du Project OMS/Gates sur le Controle et la Biologies des Vecteurs du Paludisme (2010) Programme National de Lutte contre le Paludisme, Senegal	report	Aultman K, Bill & Melinda Gates Foundation (2013) personal communication	personal comm.	NA	NA	NA	NA	Larval collection	NA	NA	NA	8	2010	8	2010	NA	Gambiae Complex	F0	WHO Bioassay 1981	137	16.06	144	11.81	NA	NA	152	11.18	NA	NA	NA	NA	Senegal	point	Ngary	12.6333	-12.25	NA	NA	NA	NA	NA	NA	NA	NA	NA	NA	NA	NA
109945	Rapport Interimaire de la Troisieme Annee du Project OMS/Gates sur le Controle et la Biologies des Vecteurs du Paludisme (2010) Programme National de Lutte contre le Paludisme, Senegal	report	Aultman K, Bill & Melinda Gates Foundation (2013) personal communication	personal comm.	NA	NA	NA	NA	Larval collection	NA	NA	NA	NR	2010	NR	2010	NA	Gambiae Complex	F0	WHO Bioassay 1981	89	100	86	100	NA	NA	86	98.84	NA	NA	NA	NA	Senegal	point	Podor	16.5	-14.6333	NA	NA	NA	NA	NA	NA	NA	NA	NA	NA	NA	NA
109951	Rapport Interimaire de la Troisieme Annee du Project OMS/Gates sur le Controle et la Biologies des Vecteurs du Paludisme (2010) Programme National de Lutte contre le Paludisme, Senegal	report	Aultman K, Bill & Melinda Gates Foundation (2013) personal communication	personal comm.	NA	NA	NA	NA	Larval collection	NA	NA	NA	9	2010	9	2010	NA	Gambiae Complex	F0	WHO Bioassay 1981	96	100	93	91.4	NA	NA	92	97.83	NA	NA	NA	NA	Senegal	point	Barkedji	15.2667	-14.85	NA	NA	NA	NA	NA	NA	NA	NA	NA	NA	NA	NA
109957	Rapport Interimaire de la Troisieme Annee du Project OMS/Gates sur le Controle et la Biologies des Vecteurs du Paludisme (2010) Programme National de Lutte contre le Paludisme, Senegal	report	Aultman K, Bill & Melinda Gates Foundation (2013) personal communication	personal comm.	NA	NA	NA	NA	Larval collection	NA	NA	NA	8	2010	8	2010	NA	Gambiae Complex	F0	WHO Bioassay 1981	100	56	100	18	NA	NA	100	48	NA	NA	NA	NA	Senegal	point	Wassadou	NF	NF	2	1649	NA	NA	NA	NA	NA	NA	NA	NA	NA	NA
109963	Rapport Interimaire de la Troisieme Annee du Project OMS/Gates sur le Controle et la Biologies des Vecteurs du Paludisme (2010) Programme National de Lutte contre le Paludisme, Senegal	report	Aultman K, Bill & Melinda Gates Foundation (2013) personal communication	personal comm.	NA	NA	NA	NA	Larval collection	NA	NA	NA	9	2010	9	2010	NA	Gambiae Complex	F0	WHO Bioassay 1981	100	91	100	55	NA	NA	84	100	NA	NA	NA	NA	Senegal	point	Diakhanor	13.9833	-16.7667	NA	NA	NA	NA	NA	NA	NA	NA	NA	NA	NA	NA
109969	Rapport Interimaire de la Troisieme Annee du Project OMS/Gates sur le Controle et la Biologies des Vecteurs du Paludisme (2010) Programme National de Lutte contre le Paludisme, Senegal	report	Aultman K, Bill & Melinda Gates Foundation (2013) personal communication	personal comm.	NA	NA	NA	NA	Larval collection	NA	NA	NA	9	2010	9	2010	NA	Gambiae Complex	F0	WHO Bioassay 1981	100	89	100	12	NA	NA	100	8	NA	NA	NA	NA	Senegal	point	Guediawaye	14.7813	-17.377	NA	NA	NA	NA	NA	NA	NA	NA	NA	NA	NA	NA
109975	Rapport Interimaire de la Troisieme Annee du Project OMS/Gates sur le Controle et la Biologies des Vecteurs du Paludisme (2010) Programme National de Lutte contre le Paludisme, Senegal	report	Aultman K, Bill & Melinda Gates Foundation (2013) personal communication	personal comm.	NA	NA	NA	NA	Larval collection	NA	NA	NA	8	2010	8	2010	NA	Gambiae Complex	F0	WHO Bioassay 1981	100	67	100	48	NA	NA	100	39	NA	NA	NA	NA	Senegal	point	Ndoffane	13.9167	-15.9167	NA	NA	NA	NA	NA	NA	NA	NA	NA	NA	NA	NA
109981	Rapport Interimaire de la Troisieme Annee du Project OMS/Gates sur le Controle et la Biologies des Vecteurs du Paludisme (2010) Programme National de Lutte contre le Paludisme, Senegal	report	Aultman K, Bill & Melinda Gates Foundation (2013) personal communication	personal comm.	NA	NA	NA	NA	Larval collection	NA	NA	NA	NR	2010	NR	2010	NA	Gambiae Complex	F0	WHO Bioassay 1981	141	42.55	144	18.06	NA	NA	130	47.69	NA	NA	NA	NA	Senegal	point	Kassack	16.3833	-16	NA	NA	NA	NA	NA	NA	NA	NA	NA	NA	NA	NA
109987	Rapport Interimaire de la Troisieme Annee du Project OMS/Gates sur le Controle et la Biologies des Vecteurs du Paludisme (2010) Programme National de Lutte contre le Paludisme, Senegal	report	Aultman K, Bill & Melinda Gates Foundation (2013) personal communication	personal comm.	NA	NA	NA	NA	Larval collection	NA	NA	NA	NR	2010	NR	2010	NA	Gambiae Complex	F0	WHO Bioassay 1981	100	58	100	50	NA	NA	100	88	NA	NA	NA	NA	Senegal	point	Nemataba	13.2167	-14.0667	NA	NA	NA	NA	NA	NA	NA	NA	NA	NA	NA	NA
109993	Rapport Interimaire de la Troisieme Annee du Project OMS/Gates sur le Controle et la Biologies des Vecteurs du Paludisme (2010) Programme National de Lutte contre le Paludisme, Senegal	report	Aultman K, Bill & Melinda Gates Foundation (2013) personal communication	personal comm.	NA	NA	NA	NA	Larval collection	NA	NA	NA	9	2010	10	2010	NA	Gambiae Complex	F0	WHO Bioassay 1981	55	83.64	100	18	NA	NA	100	48	NA	NA	NA	NA	Senegal	point	Ndioukhane	14.7167	-16.8333	NA	NA	NA	NA	NA	NA	NA	NA	NA	NA	NA	NA
109999	Rapport Interimaire de la Troisieme Annee du Project OMS/Gates sur le Controle et la Biologies des Vecteurs du Paludisme (2010) Programme National de Lutte contre le Paludisme, Senegal	report	Aultman K, Bill & Melinda Gates Foundation (2013) personal communication	personal comm.	Christen Fornadel, PMI (2016) personal communication	personal comm.	NA	NA	Larval collection	NA	NA	NA	NR	2010	NR	2010	NA	Gambiae Complex	F0	WHO Bioassay 1981	100	43	120	8.33	NA	NA	114	12.28	NA	NA	NA	NA	Senegal	point	UCAD	14.6875	-17.4633	NA	NA	NA	NA	NA	NA	NA	NA	NA	NA	NA	NA
110005	Rapport Interimaire de la Troisieme Annee du Project OMS/Gates sur le Controle et la Biologies des Vecteurs du Paludisme (2010) Programme National de Lutte contre le Paludisme, Senegal	report	Aultman K, Bill & Melinda Gates Foundation (2013) personal communication	personal comm.	NA	NA	NA	NA	Larval collection	NA	NA	NA	NR	2010	NR	2010	NA	Gambiae Complex	F0	WHO Bioassay 1981	100	49	100	17	NA	NA	100	36	NA	NA	NA	NA	Senegal	point	Malem Hodar	14.0884	-15.2947	NA	NA	NA	NA	NA	NA	NA	NA	NA	NA	NA	NA
110011	Rapport Interimaire de la Troisieme Annee du Project OMS/Gates sur le Controle et la Biologies des Vecteurs du Paludisme (2010) Programme National de Lutte contre le Paludisme, Senegal	report	Aultman K, Bill & Melinda Gates Foundation (2013) personal communication	personal comm.	NA	NA	NA	NA	Larval collection	NA	NA	NA	NR	2010	NR	2010	NA	Gambiae Complex	F0	WHO Bioassay 1981	106	40.57	99	15.15	NA	NA	101	51.49	NA	NA	NA	NA	Senegal	point	Guinguineo	14.2675	-15.9455	NA	NA	NA	NA	NA	NA	NA	NA	NA	NA	NA	NA
110017	Rapport Interimaire de la Troisieme Annee du Project OMS/Gates sur le Controle et la Biologies des Vecteurs du Paludisme (2010) Programme National de Lutte contre le Paludisme, Senegal	report	Aultman K, Bill & Melinda Gates Foundation (2013) personal communication	personal comm.	NA	NA	NA	NA	Larval collection	NA	NA	NA	NR	2010	NR	2010	NA	Gambiae Complex	F0	WHO Bioassay 1981	100	68	100	57	NA	NA	100	63	NA	NA	NA	NA	Senegal	point	Koumpentom	13.9833	-14.5667	NA	NA	NA	NA	NA	NA	NA	NA	NA	NA	NA	NA
110026	Malaria vector control: Filling the gap between product development and effective delivery (2011) National Malaria Control Program, Tanzania	report	Aultman K, Bill & Melinda Gates Foundation (2013) personal communication	personal comm.	NA	NA	NA	NA	House resting indoors	NA	NA	NA	NR	2009	NR	2009	NA	Gambiae Complex	F0	WHO Bioassay 1998	80	100	81	100	NA	NA	88	89.9	NA	NA	NA	NA	Tanzania, United Republic of	point	Ngonga	-8.83333	32.4665	NA	NA	NA	NA	NA	NA	NA	NA	NA	NA	NA	NA
110030	Malaria vector control: Filling the gap between product development and effective delivery (2011) National Malaria Control Program, Tanzania	report	Aultman K, Bill & Melinda Gates Foundation (2013) personal communication	personal comm.	NA	NA	NA	NA	House resting indoors	NA	NA	NA	NR	2009	NR	2009	NA	Gambiae Complex	F0	WHO Bioassay 1998	77	96.1	80	84.7	NA	NA	80	83.8	NA	NA	NA	NA	Tanzania, United Republic of	point	Kwedihamba	NF	NF	2	48500	NA	NA	NA	NA	NA	NA	NA	NA	NA	NA
110033	Malaria vector control: Filling the gap between product development and effective delivery (2011) National Malaria Control Program, Tanzania	report	Aultman K, Bill & Melinda Gates Foundation (2013) personal communication	personal comm.	NA	NA	NA	NA	House resting indoors	NA	NA	NA	NR	2009	NR	2009	NA	Gambiae Complex	F0	WHO Bioassay 1998	80	100	NA	NA	NA	NA	80	94.7	NA	NA	NA	NA	Tanzania, United Republic of	point	Genge	NF	NF	2	48504	NA	NA	NA	NA	NA	NA	NA	NA	NA	NA
110036	Malaria vector control: Filling the gap between product development and effective delivery (2011) National Malaria Control Program, Tanzania	report	Aultman K, Bill & Melinda Gates Foundation (2013) personal communication	personal comm.	NA	NA	NA	NA	House resting indoors	NA	NA	NA	NR	2009	NR	2009	NA	Gambiae Complex	F0	WHO Bioassay 1998	80	100	80	100	NA	NA	80	95.59	NA	NA	NA	NA	Tanzania, United Republic of	point	Kwadoli	-6.04996	37.6333	NA	NA	NA	NA	NA	NA	NA	NA	NA	NA	NA	NA
110040	Malaria vector control: Filling the gap between product development and effective delivery (2011) National Malaria Control Program, Tanzania	report	Aultman K, Bill & Melinda Gates Foundation (2013) personal communication	personal comm.	NA	NA	NA	NA	House resting indoors	NA	NA	NA	NR	2009	NR	2009	NA	Gambiae Complex	F0	WHO Bioassay 1998	80	78.95	80	82.89	NA	NA	80	77.63	NA	NA	NA	NA	Tanzania, United Republic of	point	Mkindo	NF	NF	2	48447	NA	NA	NA	NA	NA	NA	NA	NA	NA	NA
110044	Malaria vector control: Filling the gap between product development and effective delivery (2011) National Malaria Control Program, Tanzania	report	Aultman K, Bill & Melinda Gates Foundation (2013) personal communication	personal comm.	NA	NA	NA	NA	House resting indoors	NA	NA	NA	NR	2009	NR	2009	NA	Gambiae Complex	F0	WHO Bioassay 1998	80	91.25	80	100	NA	NA	80	98.69	NA	NA	NA	NA	Tanzania, United Republic of	point	Lupiro	-8.37873	36.6674	NA	NA	NA	NA	NA	NA	NA	NA	NA	NA	NA	NA
110048	Malaria vector control: Filling the gap between product development and effective delivery (2011) National Malaria Control Program, Tanzania	report	Aultman K, Bill & Melinda Gates Foundation (2013) personal communication	personal comm.	NA	NA	NA	NA	House resting indoors	NA	NA	NA	NR	2009	NR	2009	NA	Gambiae Complex	F0	WHO Bioassay 1998	100	89.28	100	92	NA	NA	100	89	NA	NA	NA	NA	Tanzania, United Republic of	point	Njage	-8.23188	36.1668	NA	NA	NA	NA	NA	NA	NA	NA	NA	NA	NA	NA
110052	Malaria vector control: Filling the gap between product development and effective delivery (2011) National Malaria Control Program, Tanzania	report	Aultman K, Bill & Melinda Gates Foundation (2013) personal communication	personal comm.	NA	NA	NA	NA	House resting indoors	NA	NA	NA	NR	2009	NR	2009	NA	Gambiae Complex	F0	WHO Bioassay 1998	80	100	75	100	NA	NA	76	100	NA	NA	NA	NA	Tanzania, United Republic of	point	Kigwa B	-5.16937	33.1323	NA	NA	NA	NA	NA	NA	NA	NA	NA	NA	NA	NA
110056	Malaria vector control: Filling the gap between product development and effective delivery (2011) National Malaria Control Program, Tanzania	report	Aultman K, Bill & Melinda Gates Foundation (2013) personal communication	personal comm.	NA	NA	NA	NA	House resting indoors	NA	NA	NA	NR	2009	NR	2009	NA	Gambiae Complex	F0	WHO Bioassay 1998	70	88	64	92	NA	NA	94	94	NA	NA	NA	NA	Tanzania, United Republic of	point	Gerezani	-6.81817	39.2872	NA	NA	NA	NA	NA	NA	NA	NA	NA	NA	NA	NA
110060	Malaria vector control: Filling the gap between product development and effective delivery (2011) National Malaria Control Program, Tanzania	report	Aultman K, Bill & Melinda Gates Foundation (2013) personal communication	personal comm.	NA	NA	NA	NA	House resting indoors	NA	NA	NA	NR	2009	NR	2009	NA	Gambiae Complex	F0	WHO Bioassay 1998	200	98	200	98.5	NA	NA	200	98	NA	NA	NA	NA	Tanzania, United Republic of	point	Magugu	-4.05502	35.7629	NA	NA	NA	NA	NA	NA	NA	NA	NA	NA	NA	NA
110064	Malaria vector control: Filling the gap between product development and effective delivery (2011) National Malaria Control Program, Tanzania	report	Aultman K, Bill & Melinda Gates Foundation (2013) personal communication	personal comm.	NA	NA	NA	NA	House resting indoors	NA	NA	NA	NR	2009	NR	2009	NA	Gambiae Complex	F0	WHO Bioassay 1998	150	97	150	92.7	NA	NA	150	87.3	NA	NA	NA	NA	Tanzania, United Republic of	point	USA-River	-3.37517	36.8397	NA	NA	NA	NA	NA	NA	NA	NA	NA	NA	NA	NA
110068	Malaria vector control: Filling the gap between product development and effective delivery (2011) National Malaria Control Program, Tanzania	report	Aultman K, Bill & Melinda Gates Foundation (2013) personal communication	personal comm.	NA	NA	NA	NA	House resting indoors	NA	NA	NA	NR	2010	NR	2010	NA	Gambiae Complex	F0	WHO Bioassay 1998	100	100	100	100	NA	NA	100	100	NA	NA	NA	NA	Tanzania, United Republic of	point	Mulela	NF	NF	2	48407	NA	NA	NA	NA	NA	NA	NA	NA	NA	NA
110091	Presidents Malaria Initiative (2013) personal communication	personal comm.	NA	NA	NA	NA	NA	NA	NR	NR	NR	NR	NR	2009	NR	2010	NA	Funestus Subgroup	NR	WHO Bioassay 1998	NA	NA	197	99	NA	NA	234	76.2	NA	NA	NA	NA	Mozambique	point	Mugeba	-16.5507	37.169	NA	NA	NA	NA	NA	NA	NA	NA	NA	NA	NA	NA
110109	Presidents Malaria Initiative (2013) personal communication	personal comm.	NA	NA	NA	NA	NA	NA	NR	NR	NR	NR	NR	2012	NR	2012	NA	Gambiae Complex	NR	WHO Bioassay 1998	80	100	NA	NA	NA	NA	40	90	NA	NA	NA	NA	Mozambique	point	Mocuba	-16.8461	36.9812	NA	NA	NA	NA	NA	NA	NA	NA	NA	NA	NA	NA
110110	Presidents Malaria Initiative (2013) personal communication	personal comm.	NA	NA	NA	NA	NA	NA	NR	NR	NR	NR	NR	2009	NR	2010	NA	Gambiae Complex	NR	WHO Bioassay 1998	NA	NA	20	100	NA	NA	43	100	NA	NA	NA	NA	Mozambique	point	Mocuba	-16.8461	36.9812	NA	NA	NA	NA	NA	NA	NA	NA	NA	NA	NA	NA
110131	Edi C, Djogbenou L, Jenkins A, Regna K, Muskavitch MAT, DjogbÃ©nou L, et al. CYP6 P450 enzymes and ACE-1 duplication produce extreme and multiple insecticide resistance in the malaria mosquito Anopheles gambiae. Plos Genet. 2014;10(3):e1004236.	journal article	Weetman, D; Edi, C (2014) personal communication	personal comm.	NA	NA	NA	NA	Larval collection	NA	NA	NA	5	2010	5	2010	2014	Gambiae Complex	F0	WHO Bioassay (version unknown)	212	21.7	242	25.21	NA	NA	94	48.94	NA	NA	NA	NA	Ghana	point	Okyereko	5.41064	-0.6042	NA	NA	NA	NA	NA	NA	NA	NA	NA	NA	NA	NA
110407	Ochomo EO, Bayoh NM, Walker ED, Abongo BO, Ombok MO, Ouma C, et al. The efficacy of long-lasting nets with declining physical integrity may be compromised in areas with high levels of pyrethroid resistance. Malar J. 2013;12.	journal article	Ochomo E, Bayoh MN, Brogdon WG, Gimnig JE, Ouma C, Vulule JM, et al. Pyrethroid resistance in Anopheles gambiae s.s. and Anopheles arabiensis in western Kenya: phenotypic, metabolic and target site characterizations of three populations. Med Vet Entomol. 2013;27(2):156-64.	journal article	Ochomo, E. (2016) personal communication	personal comm.	NA	NA	House resting indoors	NA	NA	NA	5	2013	5	2013	2013	Gambiae Complex	F1	WHO Bioassay 2013	100	5	100	34	NA	NA	NA	NA	NA	NA	NA	NA	Kenya	polygon	Bungoma District	NA	NA	2	1013971	NA	NA	NA	NA	NA	NA	NA	NA	NA	NA
110409	Ochomo EO, Bayoh NM, Walker ED, Abongo BO, Ombok MO, Ouma C, et al. The efficacy of long-lasting nets with declining physical integrity may be compromised in areas with high levels of pyrethroid resistance. Malar J. 2013;12.	journal article	Ochomo E, Bayoh MN, Brogdon WG, Gimnig JE, Ouma C, Vulule JM, et al. Pyrethroid resistance in Anopheles gambiae s.s. and Anopheles arabiensis in western Kenya: phenotypic, metabolic and target site characterizations of three populations. Med Vet Entomol. 2013;27(2):156-64.	journal article	Ochomo, E. (2016) personal communication	personal comm.	NA	NA	Larval collection	NA	NA	NA	5	2013	5	2013	2013	Gambiae Complex	F0	WHO Bioassay 2013	100	43	100	53	NA	NA	NA	NA	NA	NA	NA	NA	Kenya	polygon	Bungoma District	NA	NA	2	1013971	NA	NA	NA	NA	NA	NA	NA	NA	NA	NA
110411	Ochomo EO, Bayoh NM, Walker ED, Abongo BO, Ombok MO, Ouma C, et al. The efficacy of long-lasting nets with declining physical integrity may be compromised in areas with high levels of pyrethroid resistance. Malar J. 2013;12.	journal article	Ochomo, E. (2016) personal communication	personal comm.	NA	NA	NA	NA	Larval collection	House resting indoors	NA	NA	5	2013	5	2013	2013	Gambiae Complex	F0	WHO Bioassay 2013	100	75	100	65	NA	NA	NA	NA	NA	NA	NA	NA	Kenya	polygon	Gem District	NA	NA	3	51670	NA	NA	NA	NA	NA	NA	NA	NA	NA	NA
111037	Choi KS, Christian R, Nardini L, Wood OR, Agubuzo E, Muleba M, et al. Insecticide resistance and role in malaria transmission of Anopheles funestus populations from Zambia and Zimbabwe. Parasites Vectors. 2014;7.	journal article	NA	NA	NA	NA	NA	NA	House resting indoors	NA	NA	NA	2	2013	4	2013	2014	Funestus Subgroup	F0	WHO Bioassay 2013	49	65.3	NA	NA	NA	NA	83	24.1	NA	NA	NA	NA	Zimbabwe	point	Honde Valley	-18.386	32.9991	NA	NA	NA	NA	NA	NA	NA	NA	NA	NA	NA	NA
111045	Choi KS, Christian R, Nardini L, Wood OR, Agubuzo E, Muleba M, et al. Insecticide resistance and role in malaria transmission of Anopheles funestus populations from Zambia and Zimbabwe. Parasites Vectors. 2014;7.	journal article	NA	NA	NA	NA	NA	NA	House resting indoors	NA	NA	NA	2	2014	3	2014	2014	Funestus Subgroup	F1	WHO Bioassay 2013	94	85.1	NA	NA	NA	NA	54	3.7	NA	NA	NA	NA	Zimbabwe	point	Honde Valley	-18.386	32.9991	NA	NA	NA	NA	NA	NA	NA	NA	NA	NA	NA	NA
111050	Choi KS, Christian R, Nardini L, Wood OR, Agubuzo E, Muleba M, et al. Insecticide resistance and role in malaria transmission of Anopheles funestus populations from Zambia and Zimbabwe. Parasites Vectors. 2014;7.	journal article	NA	NA	NA	NA	NA	NA	House resting indoors	NA	NA	NA	2	2013	4	2013	2014	Funestus Subgroup	F0	WHO Bioassay 2013	72	47.2	NA	NA	NA	NA	79	19	NA	NA	NA	NA	Zambia	point	Nchelenge District	-9.31858	28.7512	NA	NA	NA	NA	NA	NA	NA	NA	NA	NA	NA	NA
111108	Riveron JM, Ibrahim SS, Chanda E, Mzilahowa T, Cuamba N, Irving H, et al. The highly polymorphic CYP6M7 cytochrome P450 gene partners with the directionally selected CYP6P9a and CYP6P9b genes to expand the pyrethroid resistance front in the malaria vector Anopheles funestus in Africa. Bmc Genomics. 2014;15.	journal article	NA	NA	NA	NA	NA	NA	House resting indoors	NA	NA	NA	10	2010	10	2010	2014	Funestus Subgroup	F1	WHO Bioassay 1998	80	5	102	15.7	NA	NA	NA	NA	NA	NA	NA	NA	Zambia	point	Mbinga	-14.1833	31.8667	NA	NA	NA	NA	NA	NA	NA	NA	NA	NA	NA	NA
111270	Sande S, Zimba M, Chinwada P, Masendu HT, Mazando S, Makuwaza A. The emergence of insecticide resistance in the major malaria vector Anopheles funestus (Diptera: Culicidae) from sentinel sites in Mutare and Mutasa Districts, Zimbabwe. Malar J. 2015;14(1):466.	journal article	NA	NA	NA	NA	NA	NA	House resting indoors	NA	NA	NA	2	2014	2	2014	2015	Funestus Subgroup	mixed	WHO Bioassay 2013	87	12.6	NA	NA	NA	NA	100	9	NA	NA	90	3.3	Zimbabwe	point	Burma Valley	-19.1833	32.8	NA	NA	NA	NA	NA	NA	NA	NA	NA	NA	NA	NA
111276	Sande S, Zimba M, Chinwada P, Masendu HT, Mazando S, Makuwaza A. The emergence of insecticide resistance in the major malaria vector Anopheles funestus (Diptera: Culicidae) from sentinel sites in Mutare and Mutasa Districts, Zimbabwe. Malar J. 2015;14(1):466.	journal article	NA	NA	NA	NA	NA	NA	House resting indoors	NA	NA	NA	2	2014	2	2014	2015	Funestus Subgroup	mixed	WHO Bioassay 2013	92	16.3	NA	NA	NA	NA	107	4.7	NA	NA	83	13.3	Zimbabwe	point	Zindi	-18.3667	32.9333	NA	NA	NA	NA	NA	NA	NA	NA	NA	NA	NA	NA
111325	Wanjala C, Mbugi J, Ototo E, Gesuge M, Afrane Y, Atieli H, et al. Pyrethroid and DDT Resistance and Organophosphate Susceptibility among Anopheles spp. Mosquitoes, Western Kenya. Emerg Infect Dis. 2015;21(12):2178-81.	journal article	Bonizzoni M, Afrane Y, Dunn WA, Atieli FK, Zhou GF, Zhong DB, et al. Comparative Transcriptome Analyses of Deltamethrin-Resistant and - Susceptible Anopheles gambiae Mosquitoes from Kenya by RNA-Seq. PLoS One. 2012;7(9).	journal article	NA	NA	NA	NA	Larval collection	NA	NA	NA	4	2012	7	2013	2015	Gambiae Complex	F0	WHO Bioassay 2013	160	85	160	83	NA	NA	160	87	NA	NA	NA	NA	Kenya	point	Ahero	-0.17259	34.9198	NA	NA	NA	NA	NA	NA	NA	NA	NA	NA	NA	NA
111326	Wanjala C, Mbugi J, Ototo E, Gesuge M, Afrane Y, Atieli H, et al. Pyrethroid and DDT Resistance and Organophosphate Susceptibility among Anopheles spp. Mosquitoes, Western Kenya. Emerg Infect Dis. 2015;21(12):2178-81.	journal article	Bonizzoni M, Afrane Y, Dunn WA, Atieli FK, Zhou GF, Zhong DB, et al. Comparative Transcriptome Analyses of Deltamethrin-Resistant and - Susceptible Anopheles gambiae Mosquitoes from Kenya by RNA-Seq. PLoS One. 2012;7(9).	journal article	NA	NA	NA	NA	Larval collection	NA	NA	NA	4	2012	7	2013	2015	Gambiae Complex	F0	WHO Bioassay 2013	160	75	NA	NA	NA	NA	160	72	NA	NA	NA	NA	Kenya	point	Chulaimbo	-0.03572	34.622	NA	NA	NA	NA	NA	NA	NA	NA	NA	NA	NA	NA
111327	Wanjala C, Mbugi J, Ototo E, Gesuge M, Afrane Y, Atieli H, et al. Pyrethroid and DDT Resistance and Organophosphate Susceptibility among Anopheles spp. Mosquitoes, Western Kenya. Emerg Infect Dis. 2015;21(12):2178-81.	journal article	NA	NA	NA	NA	NA	NA	Larval collection	NA	NA	NA	4	2012	7	2013	2015	Gambiae Complex	F0	WHO Bioassay 2013	160	85	160	73	NA	NA	160	84	NA	NA	NA	NA	Kenya	point	Kisian	-0.07433	34.6657	NA	NA	NA	NA	NA	NA	NA	NA	NA	NA	NA	NA
111328	Wanjala C, Mbugi J, Ototo E, Gesuge M, Afrane Y, Atieli H, et al. Pyrethroid and DDT Resistance and Organophosphate Susceptibility among Anopheles spp. Mosquitoes, Western Kenya. Emerg Infect Dis. 2015;21(12):2178-81.	journal article	NA	NA	NA	NA	NA	NA	Larval collection	NA	NA	NA	4	2012	7	2013	2015	Gambiae Complex	F0	WHO Bioassay 2013	160	78	160	76	NA	NA	160	80	NA	NA	NA	NA	Kenya	point	Emakakha	0.101467	34.6517	NA	NA	NA	NA	NA	NA	NA	NA	NA	NA	NA	NA
111329	Wanjala C, Mbugi J, Ototo E, Gesuge M, Afrane Y, Atieli H, et al. Pyrethroid and DDT Resistance and Organophosphate Susceptibility among Anopheles spp. Mosquitoes, Western Kenya. Emerg Infect Dis. 2015;21(12):2178-81.	journal article	Bonizzoni M, Afrane Y, Dunn WA, Atieli FK, Zhou GF, Zhong DB, et al. Comparative Transcriptome Analyses of Deltamethrin-Resistant and - Susceptible Anopheles gambiae Mosquitoes from Kenya by RNA-Seq. PLoS One. 2012;7(9).	journal article	NA	NA	NA	NA	Larval collection	NA	NA	NA	4	2012	7	2013	2015	Gambiae Complex	F0	WHO Bioassay 2013	160	75	160	70	NA	NA	160	71	NA	NA	NA	NA	Kenya	point	Emutete	0.02635	34.6332	NA	NA	NA	NA	NA	NA	NA	NA	NA	NA	NA	NA
111330	Wanjala C, Mbugi J, Ototo E, Gesuge M, Afrane Y, Atieli H, et al. Pyrethroid and DDT Resistance and Organophosphate Susceptibility among Anopheles spp. Mosquitoes, Western Kenya. Emerg Infect Dis. 2015;21(12):2178-81.	journal article	NA	NA	NA	NA	NA	NA	Larval collection	NA	NA	NA	4	2012	7	2013	2015	Gambiae Complex	F0	WHO Bioassay 2013	160	83	160	72	NA	NA	160	75	NA	NA	NA	NA	Kenya	point	Iguhu	0.16264	34.745	NA	NA	NA	NA	NA	NA	NA	NA	NA	NA	NA	NA
111331	Wanjala C, Mbugi J, Ototo E, Gesuge M, Afrane Y, Atieli H, et al. Pyrethroid and DDT Resistance and Organophosphate Susceptibility among Anopheles spp. Mosquitoes, Western Kenya. Emerg Infect Dis. 2015;21(12):2178-81.	journal article	Bonizzoni M, Afrane Y, Dunn WA, Atieli FK, Zhou GF, Zhong DB, et al. Comparative Transcriptome Analyses of Deltamethrin-Resistant and - Susceptible Anopheles gambiae Mosquitoes from Kenya by RNA-Seq. PLoS One. 2012;7(9).	journal article	NA	NA	NA	NA	Larval collection	NA	NA	NA	4	2012	7	2013	2015	Gambiae Complex	F0	WHO Bioassay 2013	160	64	160	53	NA	NA	160	70	NA	NA	NA	NA	Kenya	point	Bungoma	0.54057	34.5641	NA	NA	NA	NA	NA	NA	NA	NA	NA	NA	NA	NA
111458	Ngufor C, N'Guessan R, Fagbohoun J, Subramaniam K, Odjo A, Akogbeto M, et al. Insecticide resistance profile of Anopheles gambiae from a phase II field station in Cové, southern Benin: implications for the evaluation of novel vector control products. Malar J. 2015;14(1):464-.	journal article	NA	NA	NA	NA	NA	NA	Larval collection	NA	NA	NA	NR	NR	NR	NR	2015	Gambiae Complex	F0	WHO Bioassay (version unknown)	100	11	100	8	NA	NA	NA	NA	NA	NA	NA	NA	Benin	point	Cove	7.23333	2.3	NA	NA	NA	NA	NA	NA	NA	NA	NA	NA	NA	NA
111480	Ndiath M, Orlandi Pradines E, Bessell P, Pages F, Cailleau A, Pagès F, et al. Emerging knock-down resistance in Anopheles arabiensis populations of Dakar, Senegal: first evidence of a high prevalence of kdr-e mutation in West African urban area. Malar J. 2015;14(1):364-.	journal article	NA	NA	NA	NA	NA	NA	Larval collection	NA	NA	NA	7	2010	12	2010	2015	Gambiae Complex	F0	WHO Bioassay 1998	100	52	100	47	NA	NA	100	56	NA	NA	NA	NA	Senegal	point	Almadies	14.7449	-17.5243	NA	NA	NA	NA	NA	NA	NA	NA	NA	NA	NA	NA
111481	Ndiath M, Orlandi Pradines E, Bessell P, Pages F, Cailleau A, Pagès F, et al. Emerging knock-down resistance in Anopheles arabiensis populations of Dakar, Senegal: first evidence of a high prevalence of kdr-e mutation in West African urban area. Malar J. 2015;14(1):364-.	journal article	NA	NA	NA	NA	NA	NA	Larval collection	NA	NA	NA	7	2011	12	2011	2015	Gambiae Complex	F0	WHO Bioassay 1998	100	48	100	32	NA	NA	100	44	NA	NA	NA	NA	Senegal	point	Almadies	14.7449	-17.5243	NA	NA	NA	NA	NA	NA	NA	NA	NA	NA	NA	NA
111482	Ndiath M, Orlandi Pradines E, Bessell P, Pages F, Cailleau A, Pagès F, et al. Emerging knock-down resistance in Anopheles arabiensis populations of Dakar, Senegal: first evidence of a high prevalence of kdr-e mutation in West African urban area. Malar J. 2015;14(1):364-.	journal article	NA	NA	NA	NA	NA	NA	Larval collection	NA	NA	NA	7	2012	12	2012	2015	Gambiae Complex	F0	WHO Bioassay 1998	100	35	100	19	NA	NA	100	39	NA	NA	NA	NA	Senegal	point	Almadies	14.7449	-17.5243	NA	NA	NA	NA	NA	NA	NA	NA	NA	NA	NA	NA
111498	Ndiath M, Orlandi Pradines E, Bessell P, Pages F, Cailleau A, Pagès F, et al. Emerging knock-down resistance in Anopheles arabiensis populations of Dakar, Senegal: first evidence of a high prevalence of kdr-e mutation in West African urban area. Malar J. 2015;14(1):364-.	journal article	NA	NA	NA	NA	NA	NA	Larval collection	NA	NA	NA	7	2010	12	2010	2015	Gambiae Complex	F0	WHO Bioassay 1998	100	25	100	20	NA	NA	100	23	NA	NA	NA	NA	Senegal	point	Pikine	14.7551	-17.3973	NA	NA	NA	NA	NA	NA	NA	NA	NA	NA	NA	NA
111499	Ndiath M, Orlandi Pradines E, Bessell P, Pages F, Cailleau A, Pagès F, et al. Emerging knock-down resistance in Anopheles arabiensis populations of Dakar, Senegal: first evidence of a high prevalence of kdr-e mutation in West African urban area. Malar J. 2015;14(1):364-.	journal article	NA	NA	NA	NA	NA	NA	Larval collection	NA	NA	NA	7	2011	12	2011	2015	Gambiae Complex	F0	WHO Bioassay 1998	100	20	100	15	NA	NA	100	19	NA	NA	NA	NA	Senegal	point	Pikine	14.7551	-17.3973	NA	NA	NA	NA	NA	NA	NA	NA	NA	NA	NA	NA
111500	Ndiath M, Orlandi Pradines E, Bessell P, Pages F, Cailleau A, Pagès F, et al. Emerging knock-down resistance in Anopheles arabiensis populations of Dakar, Senegal: first evidence of a high prevalence of kdr-e mutation in West African urban area. Malar J. 2015;14(1):364-.	journal article	NA	NA	NA	NA	NA	NA	Larval collection	NA	NA	NA	7	2012	12	2012	2015	Gambiae Complex	F0	WHO Bioassay 1998	100	17	100	11	NA	NA	100	15	NA	NA	NA	NA	Senegal	point	Pikine	14.7551	-17.3973	NA	NA	NA	NA	NA	NA	NA	NA	NA	NA	NA	NA
111516	Ndiath M, Orlandi Pradines E, Bessell P, Pages F, Cailleau A, Pagès F, et al. Emerging knock-down resistance in Anopheles arabiensis populations of Dakar, Senegal: first evidence of a high prevalence of kdr-e mutation in West African urban area. Malar J. 2015;14(1):364-.	journal article	NA	NA	NA	NA	NA	NA	Larval collection	NA	NA	NA	7	2010	12	2010	2015	Gambiae Complex	F0	WHO Bioassay 1998	100	56	100	48	NA	NA	100	51	NA	NA	NA	NA	Senegal	point	Yarakh	14.7211	-17.4369	NA	NA	NA	NA	NA	NA	NA	NA	NA	NA	NA	NA
111517	Ndiath M, Orlandi Pradines E, Bessell P, Pages F, Cailleau A, Pagès F, et al. Emerging knock-down resistance in Anopheles arabiensis populations of Dakar, Senegal: first evidence of a high prevalence of kdr-e mutation in West African urban area. Malar J. 2015;14(1):364-.	journal article	NA	NA	NA	NA	NA	NA	Larval collection	NA	NA	NA	7	2011	12	2011	2015	Gambiae Complex	F0	WHO Bioassay 1998	100	43	100	37	NA	NA	100	39	NA	NA	NA	NA	Senegal	point	Yarakh	14.7211	-17.4369	NA	NA	NA	NA	NA	NA	NA	NA	NA	NA	NA	NA
111518	Ndiath M, Orlandi Pradines E, Bessell P, Pages F, Cailleau A, Pagès F, et al. Emerging knock-down resistance in Anopheles arabiensis populations of Dakar, Senegal: first evidence of a high prevalence of kdr-e mutation in West African urban area. Malar J. 2015;14(1):364-.	journal article	NA	NA	NA	NA	NA	NA	Larval collection	NA	NA	NA	7	2012	12	2012	2015	Gambiae Complex	F0	WHO Bioassay 1998	100	26	100	21	NA	NA	100	18	NA	NA	NA	NA	Senegal	point	Yarakh	14.7211	-17.4369	NA	NA	NA	NA	NA	NA	NA	NA	NA	NA	NA	NA
111596	Wat'senga F, Manzambi E, Ilombe G, Mulumbu R, Fasine S, Binene G, et al. Insecticide susceptibility of Anopheles gambiae s.l. in sentinel sites in the Democratic Republic of Congo. Trop Med Int Health. 2015;20:20-.	journal article	Fornadel C, President's Malaria Initiative (2016) personal communication	personal comm.	NA	NA	NA	NA	Larval collection	NA	NA	NA	NR	2013	NR	2013	2015	Gambiae Complex	F0	WHO Bioassay (version unknown)	100	92	100	45	NA	NA	NA	NA	NA	NA	NA	NA	Democratic Republic of the Congo	point	Tshikaji	-5.95407	22.4677	NA	NA	NA	NA	NA	NA	NA	NA	NA	NA	NA	NA
111597	Wat'senga F, Manzambi E, Ilombe G, Mulumbu R, Fasine S, Binene G, et al. Insecticide susceptibility of Anopheles gambiae s.l. in sentinel sites in the Democratic Republic of Congo. Trop Med Int Health. 2015;20:20-.	journal article	Fornadel C, President's Malaria Initiative (2016) personal communication	personal comm.	NA	NA	NA	NA	Larval collection	NA	NA	NA	NR	2013	NR	2013	2015	Gambiae Complex	F0	WHO Bioassay (version unknown)	100	96	100	49	NA	NA	NA	NA	NA	NA	NA	NA	Democratic Republic of the Congo	point	Lodja	-3.52447	23.5955	NA	NA	NA	NA	NA	NA	NA	NA	NA	NA	NA	NA
111610	Abilio AP, Marrune P, de Deus N, Mbofana F, Muianga P, Kampango A. Bio-efficacy of new long-lasting insecticide-treated bed nets against Anopheles funestus and Anopheles gambiae from central and northern Mozambique. Malar J. 2015;14:352.	journal article	NA	NA	NA	NA	NA	NA	Larval collection	NA	NA	NA	6	2012	8	2012	2015	Funestus Subgroup	F0	WHO Bioassay 1998	100	85	100	97	NA	NA	NA	NA	NA	NA	NA	NA	Mozambique	multiple-points	Kwekwe	-13.7594	38.4128	NA	NA	Kwekwe	-13.9523	38.3886	Mavala	-13.1963	38.3058	Impiri	-13.331	38.2614	NA
111614	Abilio AP, Marrune P, de Deus N, Mbofana F, Muianga P, Kampango A. Bio-efficacy of new long-lasting insecticide-treated bed nets against Anopheles funestus and Anopheles gambiae from central and northern Mozambique. Malar J. 2015;14:352.	journal article	NA	NA	NA	NA	NA	NA	Larval collection	NA	NA	NA	6	2012	8	2012	2015	Gambiae Complex	F0	WHO Bioassay 1998	125	99.2	100	97	NA	NA	NA	NA	NA	NA	NA	NA	Mozambique	point	Mocuba	-16.8499	36.9833	NA	NA	NA	NA	NA	NA	NA	NA	NA	NA	NA	NA
111680	Glunt KD, Abilio AP, Bassat Q, Bulo H, Gilbert AE, Huijben S, et al. Long-lasting insecticidal nets no longer effectively kill the highly resistant Anopheles funestus of southern Mozambique. Malar J. 2015;14.	journal article	NA	NA	NA	NA	NA	NA	House resting indoors	NA	NA	NA	2	2014	2	2014	2015	Funestus Subgroup	F1	WHO Bioassay 1998	191	6.3	190	18.96	NA	NA	78	5.1	NA	NA	NA	NA	Mozambique	point	Ribangua	-25.3683	32.8353	NA	NA	NA	NA	NA	NA	NA	NA	NA	NA	NA	NA
111720	Fathian M, Vatandoost H, Moosa Kazemi S, Raeisi A, Yaghoobi Ershadi M, Oshaghi M, et al. Susceptibility of Culicidae Mosquitoes to Some Insecticides Recommended by WHO in a Malaria Endemic Area of Southeastern Iran. Journal of Arthropod-Borne Diseases. 2015;9(1):22-34.	journal article	NA	NA	NA	NA	NA	NA	Larval collection	Man biting indoors	NA	NA	8	2013	11	2013	2015	Gambiae Complex	F0	WHO Bioassay 2013	80	100	80	82.5	NA	NA	NA	NA	NA	NA	NA	NA	Cameroon	point	Logbessou	4.08333	9.76667	NA	NA	NA	NA	NA	NA	NA	NA	NA	NA	NA	NA
111724	Bellai GL, Mouhamadou CS, Adja AM, N'goran KE. Pyrethroid and DDT resistance in Anopheles gambiae from Taabo, south-central Cote d'Ivoire. Trop Med Int Health. 2015;20:142-1460	journal article	NA	NA	NA	NA	NA	NA	NR	NR	NR	NR	NR	NR	NR	NR	2015	Gambiae Complex	NR	WHO Bioassay (version unknown)	NR	89.7	NR	97	NA	NA	NA	NA	NA	NA	NA	NA	Côte d’Ivoire	point	Taabo-Cite	6.2361	-5.13745	NA	NA	NA	NA	NA	NA	NA	NA	NA	NA	NA	NA
111725	Bellai GL, Mouhamadou CS, Adja AM, N'goran KE. Pyrethroid and DDT resistance in Anopheles gambiae from Taabo, south-central Cote d'Ivoire. Trop Med Int Health. 2015;20:142-1460	journal article	NA	NA	NA	NA	NA	NA	NR	NR	NR	NR	NR	NR	NR	NR	2015	Gambiae Complex	NR	WHO Bioassay (version unknown)	NR	85	NR	93	NA	NA	NA	NA	NA	NA	NA	NA	Côte d’Ivoire	point	N'denou	6.17033	-5.02967	NA	NA	NA	NA	NA	NA	NA	NA	NA	NA	NA	NA
111726	Bellai GL, Mouhamadou CS, Adja AM, N'goran KE. Pyrethroid and DDT resistance in Anopheles gambiae from Taabo, south-central Cote d'Ivoire. Trop Med Int Health. 2015;20:142-1460	journal article	NA	NA	NA	NA	NA	NA	NR	NR	NR	NR	NR	NR	NR	NR	2015	Gambiae Complex	NR	WHO Bioassay (version unknown)	NR	91.6	NR	54.4	NA	NA	NA	NA	NA	NA	NA	NA	Côte d’Ivoire	point	Tokohiri	6.37427	-5.2006	NA	NA	NA	NA	NA	NA	NA	NA	NA	NA	NA	NA
111864	Okorie PN, Ademowo OG, Irving H, Kelly-Hope LA, Wondji CS, Kelly Hope LA. Insecticide susceptibility of Anopheles coluzzii and Anopheles gambiae mosquitoes in Ibadan, Southwest Nigeria. Med Vet Entomol. 2015;29(1):44-50.	journal article	NA	NA	NA	NA	NA	NA	Larval collection	NA	NA	NA	11	2012	12	2012	2015	Gambiae Complex	F0	WHO Bioassay 2013	151	81	193	75	NA	NA	191	68	100	87	118	69	Nigeria	point	Bodija	7.43556	3.91306	NA	NA	NA	NA	NA	NA	NA	NA	NA	NA	NA	NA
111871	Okorie PN, Ademowo OG, Irving H, Kelly-Hope LA, Wondji CS, Kelly Hope LA. Insecticide susceptibility of Anopheles coluzzii and Anopheles gambiae mosquitoes in Ibadan, Southwest Nigeria. Med Vet Entomol. 2015;29(1):44-50.	journal article	NA	NA	NA	NA	NA	NA	Larval collection	NA	NA	NA	11	2012	12	2012	2015	Gambiae Complex	F0	WHO Bioassay 2013	NA	NA	96	70	NA	NA	73	87	NA	NA	NA	NA	Nigeria	point	Ojoo	7.46778	3.91333	NA	NA	NA	NA	NA	NA	NA	NA	NA	NA	NA	NA
111894	Matowo J, Kitau J, Kaaya R, Kavishe R, Wright A, Kisinza W, et al. Trends in the selection of insecticide resistance in Anopheles gambiae s.l. mosquitoes in northwest Tanzania during a community randomized trial of longlasting insecticidal nets and indoor residual spraying. Med Vet Entomol. 2015;29(1):51-9.	journal article	NA	NA	NA	NA	NA	NA	House resting indoors	NA	NA	NA	5	2012	5	2012	2015	Gambiae Complex	F0	WHO Bioassay 2013	99	22	101	22	NA	NA	159	23	NA	NA	NA	NA	Tanzania, United Republic of	point	Kiteme	-2.05581	31.4547	NA	NA	NA	NA	NA	NA	NA	NA	NA	NA	NA	NA
111905	Matowo J, Kitau J, Kaaya R, Kavishe R, Wright A, Kisinza W, et al. Trends in the selection of insecticide resistance in Anopheles gambiae s.l. mosquitoes in northwest Tanzania during a community randomized trial of longlasting insecticidal nets and indoor residual spraying. Med Vet Entomol. 2015;29(1):51-9.	journal article	NA	NA	NA	NA	NA	NA	House resting indoors	NA	NA	NA	5	2012	5	2012	2015	Gambiae Complex	F0	WHO Bioassay 2013	82	34	119	15	NA	NA	183	12	NA	NA	NA	NA	Tanzania, United Republic of	point	Kyamyorwa	-2.07431	31.5697	NA	NA	NA	NA	NA	NA	NA	NA	NA	NA	NA	NA
111915	Lindblade KA, Mwandama D, Mzilahowa T, Steinhardt L, Gimnig J, Shah M, et al. A cohort study of the effectiveness of insecticide-treated bed nets to prevent malaria in an area of moderate pyrethroid resistance, Malawi. Malar J. 2015;14.	journal article	NA	NA	NA	NA	NA	NA	Larval collection	NA	NA	NA	4	2012	3	2013	2015	Funestus Subgroup	F0	WHO Bioassay 2013	152	38.16	93	24.73	NA	NA	NA	NA	NA	NA	NA	NA	Malawi	point	Liwonde area	-15.0808	35.2562	NA	NA	NA	NA	NA	NA	NA	NA	NA	NA	NA	NA
111917	Lindblade KA, Mwandama D, Mzilahowa T, Steinhardt L, Gimnig J, Shah M, et al. A cohort study of the effectiveness of insecticide-treated bed nets to prevent malaria in an area of moderate pyrethroid resistance, Malawi. Malar J. 2015;14.	journal article	NA	NA	NA	NA	NA	NA	Larval collection	NA	NA	NA	4	2012	3	2013	2015	Gambiae Complex	F0	WHO Bioassay 2013	93	52.69	114	57.02	NA	NA	NA	NA	NA	NA	NA	NA	Malawi	point	Liwonde area	-15.0808	35.2562	NA	NA	NA	NA	NA	NA	NA	NA	NA	NA	NA	NA
120004	Riveron JM, Chiumia M, Menze BD, Barnes KG, Irving H, Ibrahim SS, et al. Rise of multiple insecticide resistance in Anopheles funestus in Malawi: a major concern for malaria vector control. Malar J. 2015;14:344.	journal article	J. Riveron	personal comm.	NA	NA	NA	NA	House resting indoors	NA	NA	NA	1	2014	1	2014	2015	Funestus Subgroup	F1	WHO Bioassay 1998	52	1.92	104	12.5	NA	NA	67	4.48	NA	NA	61	0	Malawi	point	Chikwawa	-16.0141	34.7928	NA	NA	NA	NA	NA	NA	NA	NA	NA	NA	NA	NA
120017	Foster G & Ranson H (2016) personal communication	personal comm.	NA	NA	NA	NA	NA	NA	Larval collection	NA	NA	NA	7	2008	8	2008	NA	Gambiae Complex	F0	WHO Bioassay 1998	114	64.04	125	69.6	NA	NA	NA	NA	NA	NA	NA	NA	Chad	point	N'djamena	12.1128	15.045	NA	NA	NA	NA	NA	NA	NA	NA	NA	NA	NA	NA
120053	Foster G & Ranson H (2016) personal communication	personal comm.	NA	NA	NA	NA	NA	NA	Larval collection	NA	NA	NA	9	2008	10	2008	NA	Gambiae Complex	F0	WHO Bioassay 1998	235	74.89	230	50.43	NA	NA	NA	NA	NA	NA	NA	NA	Chad	point	Mandelia	11.7167	15.2333	NA	NA	NA	NA	NA	NA	NA	NA	NA	NA	NA	NA
120083	Foster G & Ranson H (2016) personal communication	personal comm.	NA	NA	NA	NA	NA	NA	Larval collection	NA	NA	NA	7	2008	8	2008	NA	Gambiae Complex	F0	WHO Bioassay 1998	226	80.09	235	74.47	NA	NA	NA	NA	NA	NA	NA	NA	Chad	point	Bongor	10.2765	15.3762	NA	NA	NA	NA	NA	NA	NA	NA	NA	NA	NA	NA
120088	Foster G & Ranson H (2016) personal communication	personal comm.	NA	NA	NA	NA	NA	NA	Larval collection	NA	NA	NA	9	2008	10	2008	NA	Gambiae Complex	F0	WHO Bioassay 1998	116	31.03	115	42.61	NA	NA	NA	NA	NA	NA	NA	NA	Chad	point	Bongor	10.2765	15.3762	NA	NA	NA	NA	NA	NA	NA	NA	NA	NA	NA	NA
120112	Foster G & Ranson H (2016) personal communication	personal comm.	NA	NA	NA	NA	NA	NA	Larval collection	NA	NA	NA	7	2008	8	2008	NA	Gambiae Complex	F0	WHO Bioassay 1998	233	72.1	238	65.13	NA	NA	NA	NA	NA	NA	NA	NA	Chad	point	Donia	8.4	16.4	NA	NA	NA	NA	NA	NA	NA	NA	NA	NA	NA	NA
120117	Foster G & Ranson H (2016) personal communication	personal comm.	NA	NA	NA	NA	NA	NA	Larval collection	NA	NA	NA	9	2008	10	2008	NA	Gambiae Complex	F0	WHO Bioassay 1998	103	66.99	113	75.22	NA	NA	NA	NA	NA	NA	NA	NA	Chad	point	Donia	8.4	16.4	NA	NA	NA	NA	NA	NA	NA	NA	NA	NA	NA	NA
120160	Thomsen E (2016) personal communication	personal comm.	NA	NA	NA	NA	NA	NA	House resting indoors	NA	NA	NA	2	2014	2	2014	NA	Funestus Subgroup	F1	WHO Bioassay (version unknown)	123	65.04	77	40.26	NA	NA	NA	NA	NA	NA	NA	NA	Zambia	point	Kashiba	-10.4458	28.6541	NA	NA	NA	NA	NA	NA	NA	NA	NA	NA	NA	NA
120167	Thomsen E (2016) personal communication	personal comm.	NA	NA	NA	NA	NA	NA	House resting indoors	NA	NA	NA	2	2014	2	2014	NA	Funestus Subgroup	F1	WHO Bioassay (version unknown)	77	61.04	25	60	NA	NA	NA	NA	NA	NA	NA	NA	Zambia	point	Chipundu	-12.2833	30.3	NA	NA	NA	NA	NA	NA	NA	NA	NA	NA	NA	NA
120188	Antonio-Nkondjio C. (2016) personal communication	personal comm.	NA	NA	NA	NA	NA	NA	Larval collection	NA	NA	NA	4	2012	5	2012	NA	Gambiae Complex	F0	WHO Bioassay 1998	55	61.82	436	48.17	NA	NA	NA	NA	NA	NA	NA	NA	Cameroon	point	Ahala	3.8	11.4833	NA	NA	NA	NA	NA	NA	NA	NA	NA	NA	NA	NA
120193	Antonio-Nkondjio C. (2016) personal communication	personal comm.	NA	NA	NA	NA	NA	NA	Larval collection	NA	NA	NA	4	2010	11	2010	NA	Gambiae Complex	F0	WHO Bioassay 1998	293	87.71	416	80.53	NA	NA	NA	NA	NA	NA	NA	NA	Cameroon	point	Bonaberi	4.10044	9.64473	NA	NA	NA	NA	NA	NA	NA	NA	NA	NA	NA	NA
120197	Antonio-Nkondjio C. (2016) personal communication	personal comm.	NA	NA	NA	NA	NA	NA	Larval collection	NA	NA	NA	10	2012	10	2012	NA	Gambiae Complex	F0	WHO Bioassay 1998	126	68.25	194	57.73	NA	NA	NA	NA	NA	NA	NA	NA	Cameroon	point	Bonaberi	4.10044	9.64473	NA	NA	NA	NA	NA	NA	NA	NA	NA	NA	NA	NA
120199	Antonio-Nkondjio C. (2016) personal communication	personal comm.	NA	NA	NA	NA	NA	NA	Larval collection	NA	NA	NA	11	2013	12	2013	NA	Gambiae Complex	F0	WHO Bioassay 2013	93	68.82	64	45.31	NA	NA	NA	NA	NA	NA	NA	NA	Cameroon	point	Cite des Palmiers	4.05262	9.76436	NA	NA	NA	NA	NA	NA	NA	NA	NA	NA	NA	NA
120207	Antonio-Nkondjio C. (2016) personal communication	personal comm.	NA	NA	NA	NA	NA	NA	Larval collection	NA	NA	NA	9	2013	9	2013	NA	Gambiae Complex	F0	WHO Bioassay 2013	25	100	48	22.92	NA	NA	NA	NA	NA	NA	NA	NA	Cameroon	point	Etoi-meki	3.8807	11.5276	NA	NA	NA	NA	NA	NA	NA	NA	NA	NA	NA	NA
120237	Antonio-Nkondjio C. (2016) personal communication	personal comm.	NA	NA	NA	NA	NA	NA	Larval collection	NA	NA	NA	11	2013	12	2013	NA	Gambiae Complex	F0	WHO Bioassay 2013	101	83.17	128	43.75	NA	NA	NA	NA	NA	NA	NA	NA	Cameroon	point	Malangue	4.0684	9.7586	NA	NA	NA	NA	NA	NA	NA	NA	NA	NA	NA	NA
120253	Antonio-Nkondjio C. (2016) personal communication	personal comm.	NA	NA	NA	NA	NA	NA	Larval collection	NA	NA	NA	12	2011	12	2011	NA	Gambiae Complex	F0	WHO Bioassay 1998	100	83	100	69	NA	NA	NA	NA	NA	NA	NA	NA	Cameroon	point	Ndog Bong	3.71556	9.85917	NA	NA	NA	NA	NA	NA	NA	NA	NA	NA	NA	NA
120254	Antonio-Nkondjio C. (2016) personal communication	personal comm.	NA	NA	NA	NA	NA	NA	Larval collection	NA	NA	NA	11	2013	12	2013	NA	Gambiae Complex	F0	WHO Bioassay 2013	118	65.25	115	39.13	NA	NA	NA	NA	NA	NA	NA	NA	Cameroon	point	Ndog Bong	3.71556	9.85917	NA	NA	NA	NA	NA	NA	NA	NA	NA	NA	NA	NA
120267	Antonio-Nkondjio C. (2016) personal communication	personal comm.	NA	NA	NA	NA	NA	NA	Larval collection	NA	NA	NA	4	2010	11	2010	NA	Gambiae Complex	F0	WHO Bioassay 1998	224	90.63	211	46.45	NA	NA	NA	NA	NA	NA	NA	NA	Cameroon	point	Ndog Passi	4.02338	9.76931	NA	NA	NA	NA	NA	NA	NA	NA	NA	NA	NA	NA
120271	Antonio-Nkondjio C. (2016) personal communication	personal comm.	NA	NA	NA	NA	NA	NA	Larval collection	NA	NA	NA	10	2011	10	2011	NA	Gambiae Complex	F0	WHO Bioassay 1998	84	73.81	100	53	NA	NA	NA	NA	NA	NA	NA	NA	Cameroon	point	Ndog Passi	4.02338	9.76931	NA	NA	NA	NA	NA	NA	NA	NA	NA	NA	NA	NA
120272	Antonio-Nkondjio C. (2016) personal communication	personal comm.	NA	NA	NA	NA	NA	NA	Larval collection	NA	NA	NA	11	2013	12	2013	NA	Gambiae Complex	F0	WHO Bioassay 2013	64	70.31	51	54.9	NA	NA	NA	NA	NA	NA	NA	NA	Cameroon	point	Ndog Passi	4.02338	9.76931	NA	NA	NA	NA	NA	NA	NA	NA	NA	NA	NA	NA
120284	Antonio-Nkondjio C. (2016) personal communication	personal comm.	NA	NA	NA	NA	NA	NA	Larval collection	NA	NA	NA	11	2013	12	2013	NA	Gambiae Complex	F0	WHO Bioassay 2013	106	59.43	103	22.33	NA	NA	NA	NA	NA	NA	NA	NA	Cameroon	point	Nkolondom	3.95	11.5	NA	NA	NA	NA	NA	NA	NA	NA	NA	NA	NA	NA
120288	Antonio-Nkondjio C. (2016) personal communication	personal comm.	NA	NA	NA	NA	NA	NA	Larval collection	NA	NA	NA	7	2012	7	2012	NA	Gambiae Complex	F0	WHO Bioassay 1998	133	59.4	110	46.36	NA	NA	NA	NA	NA	NA	NA	NA	Cameroon	point	Nkolondom	3.95	11.5	NA	NA	NA	NA	NA	NA	NA	NA	NA	NA	NA	NA
120302	Antonio-Nkondjio C. (2016) personal communication	personal comm.	NA	NA	NA	NA	NA	NA	Larval collection	NA	NA	NA	11	2013	12	2013	NA	Gambiae Complex	F0	WHO Bioassay 2013	145	38.62	112	18.75	NA	NA	NA	NA	NA	NA	NA	NA	Cameroon	point	Yassa	3.9833	9.81667	NA	NA	NA	NA	NA	NA	NA	NA	NA	NA	NA	NA
120340	Antonio-Nkondjio C. (2016) personal communication	personal comm.	NA	NA	NA	NA	NA	NA	Larval collection	NA	NA	NA	6	2010	11	2010	NA	Gambiae Complex	F0	WHO Bioassay 1998	318	93.08	348	75.57	NA	NA	NA	NA	NA	NA	NA	NA	Cameroon	point	Ngousso	3.89556	11.555	NA	NA	NA	NA	NA	NA	NA	NA	NA	NA	NA	NA
120344	Antonio-Nkondjio C. (2016) personal communication	personal comm.	NA	NA	NA	NA	NA	NA	Larval collection	NA	NA	NA	11	2013	12	2013	NA	Gambiae Complex	F0	WHO Bioassay 1998	102	47.06	102	6.86	NA	NA	NA	NA	NA	NA	NA	NA	Cameroon	point	Nyalla	4.0313	9.77	NA	NA	NA	NA	NA	NA	NA	NA	NA	NA	NA	NA
120489	Fornadel C, President's Malaria Initiative (2016) personal communication	personal comm.	NA	NA	NA	NA	NA	NA	Larval collection	NA	NA	NA	NR	2010	NR	2010	NA	Gambiae Complex	F1	WHO Bioassay 1998	28	14	53	11	NA	NA	NA	NA	NA	NA	NA	NA	Benin	point	Adjohoun	6.70717	2.49637	NA	NA	NA	NA	NA	NA	NA	NA	NA	NA	NA	NA
120493	Fornadel C, President's Malaria Initiative (2016) personal communication	personal comm.	NA	NA	NA	NA	NA	NA	Larval collection	NA	NA	NA	12	2011	12	2011	NA	Gambiae Complex	F1	WHO Bioassay 1998	84	87	63	75	NA	NA	NA	NA	NA	NA	NA	NA	Benin	point	Adjohoun	6.70717	2.49637	NA	NA	NA	NA	NA	NA	NA	NA	NA	NA	NA	NA
120497	Fornadel C, President's Malaria Initiative (2016) personal communication	personal comm.	NA	NA	NA	NA	NA	NA	Larval collection	NA	NA	NA	7	2011	7	2011	NA	Gambiae Complex	F1	WHO Bioassay 1998	117	91	88	7	NA	NA	NA	NA	NA	NA	NA	NA	Benin	point	Adjohoun	6.70717	2.49637	NA	NA	NA	NA	NA	NA	NA	NA	NA	NA	NA	NA
120506	Fornadel C, President's Malaria Initiative (2016) personal communication	personal comm.	NA	NA	NA	NA	NA	NA	Larval collection	NA	NA	NA	NR	2010	NR	2010	NA	Gambiae Complex	F1	WHO Bioassay 1998	68	37	47	0	NA	NA	NA	NA	NA	NA	NA	NA	Benin	point	Cobly	10.5063	0.95117	NA	NA	NA	NA	NA	NA	NA	NA	NA	NA	NA	NA
120512	Fornadel C, President's Malaria Initiative (2016) personal communication	personal comm.	NA	NA	NA	NA	NA	NA	Larval collection	NA	NA	NA	NR	2010	NR	2010	NA	Gambiae Complex	F1	WHO Bioassay 1998	84	74	65	17	NA	NA	NA	NA	NA	NA	NA	NA	Benin	point	Dangbo	6.57822	2.55766	NA	NA	NA	NA	NA	NA	NA	NA	NA	NA	NA	NA
120515	Fornadel C, President's Malaria Initiative (2016) personal communication	personal comm.	NA	NA	NA	NA	NA	NA	Larval collection	NA	NA	NA	12	2011	12	2011	NA	Gambiae Complex	F1	WHO Bioassay 1998	42	88	20	65	NA	NA	NA	NA	NA	NA	NA	NA	Benin	point	Dangbo	6.57822	2.55766	NA	NA	NA	NA	NA	NA	NA	NA	NA	NA	NA	NA
120518	Fornadel C, President's Malaria Initiative (2016) personal communication	personal comm.	NA	NA	NA	NA	NA	NA	Larval collection	NA	NA	NA	7	2011	7	2011	NA	Gambiae Complex	F1	WHO Bioassay 1998	101	76	104	13	NA	NA	NA	NA	NA	NA	NA	NA	Benin	point	Dangbo	6.57822	2.55766	NA	NA	NA	NA	NA	NA	NA	NA	NA	NA	NA	NA
120526	Fornadel C, President's Malaria Initiative (2016) personal communication	personal comm.	NA	NA	NA	NA	NA	NA	Larval collection	NA	NA	NA	NR	2010	NR	2010	NA	Gambiae Complex	F1	WHO Bioassay 1998	147	31	108	6	NA	NA	NA	NA	NA	NA	NA	NA	Benin	point	Kouande	10.3317	1.69139	NA	NA	NA	NA	NA	NA	NA	NA	NA	NA	NA	NA
120530	Fornadel C, President's Malaria Initiative (2016) personal communication	personal comm.	NA	NA	NA	NA	NA	NA	Larval collection	NA	NA	NA	NR	2011	NR	2011	NA	Gambiae Complex	F1	WHO Bioassay 1998	90	87	76	62	NA	NA	NA	NA	NA	NA	NA	NA	Benin	point	Kouande	10.3317	1.69139	NA	NA	NA	NA	NA	NA	NA	NA	NA	NA	NA	NA
120538	Fornadel C, President's Malaria Initiative (2016) personal communication	personal comm.	NA	NA	NA	NA	NA	NA	Larval collection	NA	NA	NA	NR	2010	NR	2010	NA	Gambiae Complex	F1	WHO Bioassay 1998	73	31	108	6	NA	NA	NA	NA	NA	NA	NA	NA	Benin	point	Materi	10.7916	1.02805	NA	NA	NA	NA	NA	NA	NA	NA	NA	NA	NA	NA
120542	Fornadel C, President's Malaria Initiative (2016) personal communication	personal comm.	NA	NA	NA	NA	NA	NA	Larval collection	NA	NA	NA	NR	2011	NR	2011	NA	Gambiae Complex	F1	WHO Bioassay 1998	65	91	96	45	NA	NA	NA	NA	NA	NA	NA	NA	Benin	point	Materi	10.7916	1.02805	NA	NA	NA	NA	NA	NA	NA	NA	NA	NA	NA	NA
120552	Fornadel C, President's Malaria Initiative (2016) personal communication	personal comm.	NA	NA	NA	NA	NA	NA	Larval collection	NA	NA	NA	NR	2010	NR	2010	NA	Gambiae Complex	F1	WHO Bioassay 1998	54	100	62	16	NA	NA	NA	NA	NA	NA	NA	NA	Benin	point	Misserete	6.56667	2.58333	NA	NA	NA	NA	NA	NA	NA	NA	NA	NA	NA	NA
120556	Fornadel C, President's Malaria Initiative (2016) personal communication	personal comm.	NA	NA	NA	NA	NA	NA	Larval collection	NA	NA	NA	12	2011	12	2011	NA	Gambiae Complex	F1	WHO Bioassay 1998	112	93	93	66	NA	NA	NA	NA	NA	NA	NA	NA	Benin	point	Misserete	6.56667	2.58333	NA	NA	NA	NA	NA	NA	NA	NA	NA	NA	NA	NA
120565	Fornadel C, President's Malaria Initiative (2016) personal communication	personal comm.	NA	NA	NA	NA	NA	NA	Larval collection	NA	NA	NA	NR	2010	NR	2010	NA	Gambiae Complex	F1	WHO Bioassay 1998	90	31	71	13	NA	NA	NA	NA	NA	NA	NA	NA	Benin	point	Natitingou	10.3066	1.375	NA	NA	NA	NA	NA	NA	NA	NA	NA	NA	NA	NA
120569	Fornadel C, President's Malaria Initiative (2016) personal communication	personal comm.	NA	NA	NA	NA	NA	NA	Larval collection	NA	NA	NA	NR	2011	NR	2011	NA	Gambiae Complex	F1	WHO Bioassay 1998	91	80	98	31	NA	NA	NA	NA	NA	NA	NA	NA	Benin	point	Natitingou	10.3066	1.375	NA	NA	NA	NA	NA	NA	NA	NA	NA	NA	NA	NA
120581	Fornadel C, President's Malaria Initiative (2016) personal communication	personal comm.	NA	NA	NA	NA	NA	NA	Larval collection	NA	NA	NA	NR	2010	NR	2010	NA	Gambiae Complex	F1	WHO Bioassay 1998	124	27	103	15	NA	NA	NA	NA	NA	NA	NA	NA	Benin	point	Pehunco	10.2283	2.00194	NA	NA	NA	NA	NA	NA	NA	NA	NA	NA	NA	NA
120598	Fornadel C, President's Malaria Initiative (2016) personal communication	personal comm.	NA	NA	NA	NA	NA	NA	Larval collection	NA	NA	NA	12	2011	12	2011	NA	Gambiae Complex	F1	WHO Bioassay 1998	81	80	48	85	NA	NA	NA	NA	NA	NA	NA	NA	Benin	point	Seme	6.39712	2.59409	NA	NA	NA	NA	NA	NA	NA	NA	NA	NA	NA	NA
120601	Fornadel C, President's Malaria Initiative (2016) personal communication	personal comm.	NA	NA	NA	NA	NA	NA	Larval collection	NA	NA	NA	7	2011	7	2011	NA	Gambiae Complex	F1	WHO Bioassay 1998	88	92	83	33	NA	NA	NA	NA	NA	NA	NA	NA	Benin	point	Seme	6.39712	2.59409	NA	NA	NA	NA	NA	NA	NA	NA	NA	NA	NA	NA
120605	Fornadel C, President's Malaria Initiative (2016) personal communication	personal comm.	NA	NA	NA	NA	NA	NA	Larval collection	NA	NA	NA	NR	2010	NR	2010	NA	Gambiae Complex	F1	WHO Bioassay 1998	93	31	73	6	NA	NA	NA	NA	NA	NA	NA	NA	Benin	point	Tanguieta	10.6197	1.2644	NA	NA	NA	NA	NA	NA	NA	NA	NA	NA	NA	NA
120609	Fornadel C, President's Malaria Initiative (2016) personal communication	personal comm.	NA	NA	NA	NA	NA	NA	Larval collection	NA	NA	NA	NR	2011	NR	2011	NA	Gambiae Complex	F1	WHO Bioassay 1998	71	93	118	32	NA	NA	NA	NA	NA	NA	NA	NA	Benin	point	Tanguieta	10.6197	1.2644	NA	NA	NA	NA	NA	NA	NA	NA	NA	NA	NA	NA
120627	Fornadel C, President's Malaria Initiative (2016) personal communication	personal comm.	NA	NA	NA	NA	NA	NA	Larval collection	NA	NA	NA	NR	2010	NR	2010	NA	Gambiae Complex	F1	WHO Bioassay 1998	94	31	59	6	NA	NA	NA	NA	NA	NA	NA	NA	Benin	point	Toukoutouna	10.4957	1.37827	NA	NA	NA	NA	NA	NA	NA	NA	NA	NA	NA	NA
120646	Fornadel C, President's Malaria Initiative (2016) personal communication	personal comm.	NA	NA	NA	NA	NA	NA	Larval collection	NA	NA	NA	3	2014	6	2014	NA	Gambiae Complex	F1	WHO Bioassay 2013	100	83	100	56	NA	NA	NA	NA	NA	NA	NA	NA	Burundi	point	Kiremba	-2.83583	30.0322	NA	NA	NA	NA	NA	NA	NA	NA	NA	NA	NA	NA
120654	Fornadel C, President's Malaria Initiative (2016) personal communication	personal comm.	NA	NA	NA	NA	NA	NA	Larval collection	NA	NA	NA	3	2014	6	2014	NA	Gambiae Complex	F1	WHO Bioassay 2013	100	89	99	94	NA	NA	NA	NA	NA	NA	NA	NA	Burundi	point	Mpanda	-3.17027	29.4025	NA	NA	NA	NA	NA	NA	NA	NA	NA	NA	NA	NA
120673	Fornadel C, President's Malaria Initiative (2016) personal communication	personal comm.	NA	NA	NA	NA	NA	NA	Larval collection	NA	NA	NA	NR	2015	NR	2015	NA	Gambiae Complex	F1	WHO Bioassay 2013	100	100	100	55	NA	NA	NA	NA	NA	NA	NA	NA	Democratic Republic of the Congo	point	Kalemie	-5.92789	29.1915	NA	NA	NA	NA	NA	NA	NA	NA	NA	NA	NA	NA
120686	Fornadel C, President's Malaria Initiative (2016) personal communication	personal comm.	NA	NA	NA	NA	NA	NA	Larval collection	NA	NA	NA	NR	2015	NR	2015	NA	Gambiae Complex	F1	WHO Bioassay 2013	80	100	80	53	NA	NA	NA	NA	NA	NA	NA	NA	Democratic Republic of the Congo	point	Kapolowe	-10.9342	26.9535	NA	NA	NA	NA	NA	NA	NA	NA	NA	NA	NA	NA
120690	Fornadel C, President's Malaria Initiative (2016) personal communication	personal comm.	NA	NA	NA	NA	NA	NA	Larval collection	NA	NA	NA	NR	2015	NR	2015	NA	Gambiae Complex	F1	WHO Bioassay 2013	100	98.4	100	92	NA	NA	NA	NA	NA	NA	NA	NA	Democratic Republic of the Congo	point	Katana	-2.22307	28.8315	NA	NA	NA	NA	NA	NA	NA	NA	NA	NA	NA	NA
120699	Fornadel C, President's Malaria Initiative (2016) personal communication	personal comm.	NA	NA	NA	NA	NA	NA	Larval collection	NA	NA	NA	NR	2015	NR	2015	NA	Gambiae Complex	F1	WHO Bioassay 2013	80	97.3	80	91.3	NA	NA	NA	NA	NA	NA	NA	NA	Democratic Republic of the Congo	point	Kingasani	-4.40496	15.3719	NA	NA	NA	NA	NA	NA	NA	NA	NA	NA	NA	NA
120712	Fornadel C, President's Malaria Initiative (2016) personal communication	personal comm.	NA	NA	NA	NA	NA	NA	Larval collection	NA	NA	NA	NR	2015	NR	2015	NA	Gambiae Complex	F1	WHO Bioassay 2013	100	100	100	68	NA	NA	NA	NA	NA	NA	NA	NA	Democratic Republic of the Congo	point	Lodja	-3.52687	23.5997	NA	NA	NA	NA	NA	NA	NA	NA	NA	NA	NA	NA
120721	Fornadel C, President's Malaria Initiative (2016) personal communication	personal comm.	NA	NA	NA	NA	NA	NA	Larval collection	NA	NA	NA	NR	2015	NR	2015	NA	Gambiae Complex	F1	WHO Bioassay 2013	100	100	100	30	NA	NA	NA	NA	NA	NA	NA	NA	Democratic Republic of the Congo	point	Mikalayi	-6.02536	22.3195	NA	NA	NA	NA	NA	NA	NA	NA	NA	NA	NA	NA
120765	Fornadel C, President's Malaria Initiative (2016) personal communication	personal comm.	NA	NA	NA	NA	NA	NA	Larval collection	NA	NA	NA	NR	2014	NR	2014	NA	Gambiae Complex	F1	WHO Bioassay 2013	99	45	94	19	103	73	92	46	NA	NA	100	87	Ethiopia	point	Abimara	9.32699	40.1806	NA	NA	NA	NA	NA	NA	NA	NA	NA	NA	NA	NA
120853	Fornadel C, President's Malaria Initiative (2016) personal communication	personal comm.	NA	NA	NA	NA	NA	NA	Larval collection	NA	NA	NA	NR	2015	NR	2015	NA	Gambiae Complex	F1	WHO Bioassay 1998	107	43	105	24.8	105	16.3	103	21.4	NA	NA	103	42.7	Ethiopia	point	Habiba	7.38	38.11	NA	NA	NA	NA	NA	NA	NA	NA	NA	NA	NA	NA
120863	Fornadel C, President's Malaria Initiative (2016) personal communication	personal comm.	NA	NA	NA	NA	NA	NA	Larval collection	NA	NA	NA	NR	2015	NR	2015	NA	Gambiae Complex	F1	WHO Bioassay 2013	75	57.3	100	89	100	80	75	34.7	NA	NA	75	53.2	Ethiopia	point	Hadish Kigni	12.4182	39.5578	NA	NA	NA	NA	NA	NA	NA	NA	NA	NA	NA	NA
120880	Fornadel C, President's Malaria Initiative (2016) personal communication	personal comm.	NA	NA	NA	NA	NA	NA	Larval collection	NA	NA	NA	NR	2015	NR	2015	NA	Gambiae Complex	F1	WHO Bioassay 2013	100	11	100	28	NA	NA	100	24	NA	NA	100	86	Ethiopia	point	Kurgeng	8.3314	33.9554	NA	NA	NA	NA	NA	NA	NA	NA	NA	NA	NA	NA
120902	Fornadel C, President's Malaria Initiative (2016) personal communication	personal comm.	NA	NA	NA	NA	NA	NA	Larval collection	NA	NA	NA	NR	2015	NR	2015	NA	Gambiae Complex	F1	WHO Bioassay 2013	99	48.5	80	20	92	17.4	95	53.7	NA	NA	91	9.9	Ethiopia	point	Mender	8.43	35.68	NA	NA	NA	NA	NA	NA	NA	NA	NA	NA	NA	NA
120913	Fornadel C, President's Malaria Initiative (2016) personal communication	personal comm.	NA	NA	NA	NA	NA	NA	Larval collection	NA	NA	NA	NR	2014	NR	2014	NA	Gambiae Complex	F1	WHO Bioassay 2013	100	42	100	16	100	35	100	39	NA	NA	100	55	Ethiopia	point	Oma Nada	7.6333	37.25	NA	NA	NA	NA	NA	NA	NA	NA	NA	NA	NA	NA
120931	Fornadel C, President's Malaria Initiative (2016) personal communication	personal comm.	NA	NA	NA	NA	NA	NA	Larval collection	NA	NA	NA	NR	2012	NR	2012	NA	Gambiae Complex	F1	WHO Bioassay 1998	100	36	NA	NA	100	32	NA	NA	NA	NA	100	20	Ethiopia	point	Shenen	8.73333	37.4667	NA	NA	NA	NA	NA	NA	NA	NA	NA	NA	NA	NA
120944	Fornadel C, President's Malaria Initiative (2016) personal communication	personal comm.	NA	NA	NA	NA	NA	NA	Larval collection	NA	NA	NA	NR	2015	NR	2015	NA	Gambiae Complex	F1	WHO Bioassay 2013	102	49.2	97	60.9	101	70.3	101	34.9	NA	NA	94	78.9	Ethiopia	point	Were Sedi	9.32733	40.1801	NA	NA	NA	NA	NA	NA	NA	NA	NA	NA	NA	NA
120964	Fornadel C, President's Malaria Initiative (2016) personal communication	personal comm.	Fornadel C, President's Malaria Initiative (2018) personal communication	personal comm.	NA	NA	NA	NA	Larval collection	NA	NA	NA	NR	2013	NR	2013	NA	Gambiae Complex	F1	WHO Bioassay 1998	100	20	NA	NA	75	43	NA	NA	NA	NA	75	55	Ethiopia	point	Zenzelima	11.38	37.28	NA	NA	NA	NA	NA	NA	NA	NA	NA	NA	NA	NA
121001	Fornadel C, President's Malaria Initiative (2016) personal communication	personal comm.	NA	NA	NA	NA	NA	NA	Larval collection	NA	NA	NA	NR	2013	NR	2013	NA	Gambiae Complex	F1	WHO Bioassay 1998	100	62	NA	NA	100	78	NA	NA	NA	NA	NA	NA	Ghana	point	Bunbuna	10.4553	0.06527	NA	NA	NA	NA	NA	NA	NA	NA	NA	NA	NA	NA
121020	Fornadel C, President's Malaria Initiative (2016) personal communication	personal comm.	Thompson E & Coleman M, AIRS DDMS (2016) personal communication	personal comm.	Fornadel C, PMI (2018) personal communication	personal comm.	NA	NA	Larval collection	NA	NA	NA	5	2013	5	2013	NA	Gambiae Complex	F1	WHO Bioassay 1998	100	24	NA	NA	100	34	NA	NA	NA	NA	NA	NA	Ghana	point	Gbullung	9.4889	-1.007	NA	NA	NA	NA	NA	NA	NA	NA	NA	NA	NA	NA
121045	Fornadel C, President's Malaria Initiative (2016) personal communication	personal comm.	NA	NA	NA	NA	NA	NA	Larval collection	NA	NA	NA	NR	2013	NR	2013	NA	Gambiae Complex	F1	WHO Bioassay 1998	100	69	NA	NA	100	54	NA	NA	NA	NA	NA	NA	Ghana	point	Nanton	9.5518	-0.72971	NA	NA	NA	NA	NA	NA	NA	NA	NA	NA	NA	NA
121062	Fornadel C, President's Malaria Initiative (2016) personal communication	personal comm.	Thompson E & Coleman M, AIRS DDMS (2016) personal communication	personal comm.	NA	NA	NA	NA	Larval collection	NA	NA	NA	10	2013	10	2013	NA	Gambiae Complex	F1	WHO Bioassay 1998	100	60	NA	NA	100	90	NA	NA	NA	NA	NA	NA	Ghana	point	Sambiruk	10.4846	-0.11207	NA	NA	NA	NA	NA	NA	NA	NA	NA	NA	NA	NA
121102	Fornadel C, President's Malaria Initiative (2016) personal communication	personal comm.	NA	NA	NA	NA	NA	NA	Larval collection	NA	NA	NA	NR	2015	NR	2015	NA	Gambiae Complex	F1	WHO Bioassay 2013	NA	NA	80	21.3	80	91	NA	NA	NA	NA	NA	NA	Ghana	point	Twifo	5.6083	-1.5462	NA	NA	NA	NA	NA	NA	NA	NA	NA	NA	NA	NA
121138	Fornadel C, President's Malaria Initiative (2016) personal communication	personal comm.	NA	NA	NA	NA	NA	NA	Larval collection	NA	NA	NA	NR	2012	NR	2012	NA	Gambiae Complex	F1	WHO Bioassay 1998	416	50	91	77	NA	NA	NA	NA	NA	NA	NA	NA	Kenya	point	Bondo	-0.1	34.25	NA	NA	NA	NA	NA	NA	NA	NA	NA	NA	NA	NA
121142	Fornadel C, President's Malaria Initiative (2016) personal communication	personal comm.	NA	NA	NA	NA	NA	NA	Larval collection	NA	NA	NA	NR	2011	NR	2011	NA	Gambiae Complex	F1	WHO Bioassay 1998	79	86	88	78	NA	NA	NA	NA	NA	NA	NA	NA	Kenya	point	Budalangi	0.13767	34.0261	NA	NA	NA	NA	NA	NA	NA	NA	NA	NA	NA	NA
121146	Fornadel C, President's Malaria Initiative (2016) personal communication	personal comm.	NA	NA	NA	NA	NA	NA	Larval collection	NA	NA	NA	NR	2011	NR	2011	NA	Gambiae Complex	F1	WHO Bioassay 1998	104	63	104	28	NA	NA	NA	NA	NA	NA	NA	NA	Kenya	point	Bungoma	0.57068	34.5616	NA	NA	NA	NA	NA	NA	NA	NA	NA	NA	NA	NA
121167	Fornadel C, President's Malaria Initiative (2016) personal communication	personal comm.	NA	NA	NA	NA	NA	NA	Larval collection	NA	NA	NA	NR	2009	NR	2009	NA	Gambiae Complex	F1	WHO Bioassay 1998	22	91	231	84	NA	NA	NA	NA	NA	NA	NA	NA	Kenya	point	Kisumu West	-0.11314	34.6277	NA	NA	NA	NA	NA	NA	NA	NA	NA	NA	NA	NA
121169	Fornadel C, President's Malaria Initiative (2016) personal communication	personal comm.	NA	NA	NA	NA	NA	NA	Larval collection	NA	NA	NA	NR	2012	NR	2012	NA	Gambiae Complex	F1	WHO Bioassay 1998	168	74	46	52	NA	NA	NA	NA	NA	NA	NA	NA	Kenya	point	Marindi	-0.65125	34.5211	NA	NA	NA	NA	NA	NA	NA	NA	NA	NA	NA	NA
121174	Fornadel C, President's Malaria Initiative (2016) personal communication	personal comm.	NA	NA	NA	NA	NA	NA	Larval collection	NA	NA	NA	NR	2012	NR	2012	NA	Gambiae Complex	F1	WHO Bioassay 1998	116	39	89	75	NA	NA	NA	NA	NA	NA	NA	NA	Kenya	point	Ndhiwa	-0.72861	34.3647	NA	NA	NA	NA	NA	NA	NA	NA	NA	NA	NA	NA
121226	Fornadel C, President's Malaria Initiative (2016) personal communication	personal comm.	NA	NA	NA	NA	NA	NA	Larval collection	NA	NA	NA	NR	2011	NR	2011	NA	Gambiae Complex	F1	WHO Bioassay 1998	660	95.2	417	94.7	NA	NA	99	99	NA	NA	NA	NA	Kenya	point	Nyando	-0.18333	34.9167	NA	NA	NA	NA	NA	NA	NA	NA	NA	NA	NA	NA
121235	Fornadel C, President's Malaria Initiative (2016) personal communication	personal comm.	NA	NA	NA	NA	NA	NA	Larval collection	NA	NA	NA	NR	2012	NR	2012	NA	Gambiae Complex	F1	WHO Bioassay 1998	187	73	97	64	NA	NA	NA	NA	NA	NA	NA	NA	Kenya	point	Nyatike	-0.75	34.6333	NA	NA	NA	NA	NA	NA	NA	NA	NA	NA	NA	NA
121238	Fornadel C, President's Malaria Initiative (2016) personal communication	personal comm.	NA	NA	NA	NA	NA	NA	Larval collection	NA	NA	NA	NR	2012	NR	2012	NA	Gambiae Complex	F1	WHO Bioassay 1998	538	80	122	85	NA	NA	NA	NA	NA	NA	NA	NA	Kenya	point	Rachuonyo	-0.50585	34.7336	NA	NA	NA	NA	NA	NA	NA	NA	NA	NA	NA	NA
121240	Fornadel C, President's Malaria Initiative (2016) personal communication	personal comm.	NA	NA	NA	NA	NA	NA	Larval collection	NA	NA	NA	NR	2011	NR	2011	NA	Gambiae Complex	F1	WHO Bioassay 1998	102	85	423	79.2	222	82	278	68	NA	NA	NA	NA	Kenya	point	Rachuonyo	-0.50585	34.7336	NA	NA	NA	NA	NA	NA	NA	NA	NA	NA	NA	NA
121249	Fornadel C, President's Malaria Initiative (2016) personal communication	personal comm.	NA	NA	NA	NA	NA	NA	Larval collection	NA	NA	NA	NR	2012	NR	2012	NA	Gambiae Complex	F1	WHO Bioassay 1998	267	90	103	56	NA	NA	NA	NA	NA	NA	NA	NA	Kenya	point	Rarieda	-0.19748	34.3411	NA	NA	NA	NA	NA	NA	NA	NA	NA	NA	NA	NA
121254	Fornadel C, President's Malaria Initiative (2016) personal communication	personal comm.	NA	NA	NA	NA	NA	NA	Larval collection	NA	NA	NA	NR	2009	NR	2009	NA	Gambiae Complex	F1	WHO Bioassay 1998	29	83	64	97	NA	NA	NA	NA	NA	NA	NA	NA	Kenya	point	Rarieda	-0.19748	34.3411	NA	NA	NA	NA	NA	NA	NA	NA	NA	NA	NA	NA
121256	Fornadel C, President's Malaria Initiative (2016) personal communication	personal comm.	NA	NA	NA	NA	NA	NA	Larval collection	NA	NA	NA	NR	2011	NR	2011	NA	Gambiae Complex	F1	WHO Bioassay 1998	787	78	920	60	684	66	763	41	NA	NA	NA	NA	Kenya	point	Rarieda	-0.19748	34.3411	NA	NA	NA	NA	NA	NA	NA	NA	NA	NA	NA	NA
121260	Fornadel C, President's Malaria Initiative (2016) personal communication	personal comm.	NA	NA	NA	NA	NA	NA	Larval collection	NA	NA	NA	NR	2012	NR	2012	NA	Gambiae Complex	F1	WHO Bioassay 1998	53	60	49	71	NA	NA	NA	NA	NA	NA	NA	NA	Kenya	point	Rongo	-0.76666	34.6	NA	NA	NA	NA	NA	NA	NA	NA	NA	NA	NA	NA
121266	Fornadel C, President's Malaria Initiative (2016) personal communication	personal comm.	NA	NA	NA	NA	NA	NA	Larval collection	NA	NA	NA	NR	2012	NR	2012	NA	Gambiae Complex	F1	WHO Bioassay 1998	147	66	62	87	NA	NA	NA	NA	NA	NA	NA	NA	Kenya	point	Teso North	0.71666	34.35	NA	NA	NA	NA	NA	NA	NA	NA	NA	NA	NA	NA
121268	Fornadel C, President's Malaria Initiative (2016) personal communication	personal comm.	NA	NA	NA	NA	NA	NA	Larval collection	NA	NA	NA	NR	2012	NR	2012	NA	Gambiae Complex	F1	WHO Bioassay 1998	191	78	58	75	NA	NA	NA	NA	NA	NA	NA	NA	Kenya	point	Teso South	0.53333	34.25	NA	NA	NA	NA	NA	NA	NA	NA	NA	NA	NA	NA
121282	Fornadel C, President's Malaria Initiative (2016) personal communication	personal comm.	NA	NA	NA	NA	NA	NA	Larval collection	NA	NA	NA	NR	2015	NR	2015	NA	Gambiae Complex	F1	WHO Bioassay 2013	100	67	NA	NA	100	22	NA	NA	NA	NA	NA	NA	Liberia	point	Bong	6.8295	-9.3673	NA	NA	NA	NA	NA	NA	NA	NA	NA	NA	NA	NA
121303	Fornadel C, President's Malaria Initiative (2016) personal communication	personal comm.	NA	NA	NA	NA	NA	NA	Larval collection	NA	NA	NA	3	2015	7	2015	NA	Gambiae Complex	F1	WHO Bioassay 2013	100	68	NA	NA	100	27	NA	NA	NA	NA	NA	NA	Liberia	point	Grand Bassa	6.23084	-9.81249	NA	NA	NA	NA	NA	NA	NA	NA	NA	NA	NA	NA
121307	Fornadel C, President's Malaria Initiative (2016) personal communication	personal comm.	NA	NA	NA	NA	NA	NA	Larval collection	NA	NA	NA	3	2015	7	2015	NA	Gambiae Complex	F1	WHO Bioassay 2013	100	62.5	NA	NA	125	44.8	NA	NA	NA	NA	NA	NA	Liberia	point	Grand Gedeh	6.0701	-8.1325	NA	NA	NA	NA	NA	NA	NA	NA	NA	NA	NA	NA
121325	Fornadel C, President's Malaria Initiative (2016) personal communication	personal comm.	NA	NA	NA	NA	NA	NA	Larval collection	NA	NA	NA	3	2015	7	2015	NA	Gambiae Complex	F1	WHO Bioassay 2013	100	22	NA	NA	100	5	NA	NA	NA	NA	NA	NA	Liberia	point	Margibi	6.37	-10.36	NA	NA	NA	NA	NA	NA	NA	NA	NA	NA	NA	NA
121346	Fornadel C, President's Malaria Initiative (2016) personal communication	personal comm.	NA	NA	NA	NA	NA	NA	Larval collection	NA	NA	NA	3	2015	7	2015	NA	Gambiae Complex	F1	WHO Bioassay 2013	100	30	NA	NA	100	9	NA	NA	NA	NA	NA	NA	Liberia	point	Nimba	7.3631	-8.7124	NA	NA	NA	NA	NA	NA	NA	NA	NA	NA	NA	NA
121380	Fornadel C, President's Malaria Initiative (2016) personal communication	personal comm.	NA	NA	NA	NA	NA	NA	Larval collection	NA	NA	NA	NR	2012	NR	2012	NA	Gambiae Complex	F1	WHO Bioassay 1998	100	100	NA	NA	NA	NA	100	96	NA	NA	NA	NA	Madagascar	point	Ambato Finandrahana	-20.331	46.4813	NA	NA	NA	NA	NA	NA	NA	NA	NA	NA	NA	NA
121387	Fornadel C, President's Malaria Initiative (2016) personal communication	personal comm.	NA	NA	NA	NA	NA	NA	Larval collection	NA	NA	NA	NR	2013	NR	2013	NA	Gambiae Complex	F1	WHO Bioassay 1998	100	100	NA	NA	NA	NA	100	99	NA	NA	NA	NA	Madagascar	point	Ambato Finandrahana	-20.331	46.4813	NA	NA	NA	NA	NA	NA	NA	NA	NA	NA	NA	NA
121393	Fornadel C, President's Malaria Initiative (2016) personal communication	personal comm.	NA	NA	NA	NA	NA	NA	Larval collection	NA	NA	NA	NR	2014	NR	2014	NA	Gambiae Complex	F1	WHO Bioassay 2013	100	100	100	99	NA	NA	100	97	NA	NA	NA	NA	Madagascar	point	Ambato Finandrahana	-20.331	46.4813	NA	NA	NA	NA	NA	NA	NA	NA	NA	NA	NA	NA
121399	Fornadel C, President's Malaria Initiative (2016) personal communication	personal comm.	NA	NA	NA	NA	NA	NA	Larval collection	NA	NA	NA	NR	2006	NR	2008	NA	Gambiae Complex	F1	WHO Bioassay 1998	121	99	149	93	NA	NA	NA	NA	NA	NA	NA	NA	Madagascar	point	Ambato Finandrahana	-20.331	46.4813	NA	NA	NA	NA	NA	NA	NA	NA	NA	NA	NA	NA
121409	Fornadel C, President's Malaria Initiative (2016) personal communication	personal comm.	NA	NA	NA	NA	NA	NA	Larval collection	NA	NA	NA	NR	2012	NR	2012	NA	Gambiae Complex	F1	WHO Bioassay 1998	100	100	NA	NA	NA	NA	100	100	NA	NA	NA	NA	Madagascar	point	Ambilobe	-13.2	49.05	NA	NA	NA	NA	NA	NA	NA	NA	NA	NA	NA	NA
121414	Fornadel C, President's Malaria Initiative (2016) personal communication	personal comm.	NA	NA	NA	NA	NA	NA	Larval collection	NA	NA	NA	NR	2013	NR	2013	NA	Gambiae Complex	F1	WHO Bioassay 1998	100	100	100	100	NA	NA	100	100	NA	NA	NA	NA	Madagascar	point	Ambilobe	-13.2	49.05	NA	NA	NA	NA	NA	NA	NA	NA	NA	NA	NA	NA
121420	Fornadel C, President's Malaria Initiative (2016) personal communication	personal comm.	NA	NA	NA	NA	NA	NA	Larval collection	NA	NA	NA	NR	2012	NR	2012	NA	Gambiae Complex	F1	WHO Bioassay 1998	100	99	NA	NA	NA	NA	102	100	NA	NA	NA	NA	Madagascar	point	Amboasary	-25.0333	46.3833	NA	NA	NA	NA	NA	NA	NA	NA	NA	NA	NA	NA
121440	Fornadel C, President's Malaria Initiative (2016) personal communication	personal comm.	NA	NA	NA	NA	NA	NA	Larval collection	NA	NA	NA	NR	2014	NR	2014	NA	Gambiae Complex	F1	WHO Bioassay 2013	100	100	100	100	NA	NA	100	100	NA	NA	NA	NA	Madagascar	point	Ambohimahasoa	-21.75	47.1517	NA	NA	NA	NA	NA	NA	NA	NA	NA	NA	NA	NA
121446	Fornadel C, President's Malaria Initiative (2016) personal communication	personal comm.	NA	NA	NA	NA	NA	NA	Larval collection	NA	NA	NA	NR	2014	NR	2014	NA	Gambiae Complex	F1	WHO Bioassay 2013	100	98	100	99	NA	NA	100	100	NA	NA	NA	NA	Madagascar	point	Ambositra	-20.5303	47.2433	NA	NA	NA	NA	NA	NA	NA	NA	NA	NA	NA	NA
121453	Fornadel C, President's Malaria Initiative (2016) personal communication	personal comm.	NA	NA	NA	NA	NA	NA	Larval collection	NA	NA	NA	NR	2014	NR	2014	NA	Gambiae Complex	F1	WHO Bioassay 2013	100	98	100	98	NA	NA	100	99	NA	NA	NA	NA	Madagascar	point	Ampanihy	-24.6936	44.7456	NA	NA	NA	NA	NA	NA	NA	NA	NA	NA	NA	NA
121468	Fornadel C, President's Malaria Initiative (2016) personal communication	personal comm.	NA	NA	NA	NA	NA	NA	Larval collection	NA	NA	NA	NR	2011	NR	2011	NA	Gambiae Complex	F1	WHO Bioassay 1998	100	100	NA	NA	NA	NA	100	99	NA	NA	NA	NA	Madagascar	point	Ankazobe	-18.3172	47.1161	NA	NA	NA	NA	NA	NA	NA	NA	NA	NA	NA	NA
121473	Fornadel C, President's Malaria Initiative (2016) personal communication	personal comm.	NA	NA	NA	NA	NA	NA	Larval collection	NA	NA	NA	NR	2012	NR	2012	NA	Gambiae Complex	F1	WHO Bioassay 1998	100	100	NA	NA	NA	NA	100	100	NA	NA	NA	NA	Madagascar	point	Ankazobe	-18.3172	47.1161	NA	NA	NA	NA	NA	NA	NA	NA	NA	NA	NA	NA
121478	Fornadel C, President's Malaria Initiative (2016) personal communication	personal comm.	NA	NA	NA	NA	NA	NA	Larval collection	NA	NA	NA	NR	2013	NR	2013	NA	Gambiae Complex	F1	WHO Bioassay 1998	100	100	NA	NA	NA	NA	100	100	NA	NA	NA	NA	Madagascar	point	Ankazobe	-18.3172	47.1161	NA	NA	NA	NA	NA	NA	NA	NA	NA	NA	NA	NA
121483	Fornadel C, President's Malaria Initiative (2016) personal communication	personal comm.	NA	NA	NA	NA	NA	NA	Larval collection	NA	NA	NA	NR	2014	NR	2014	NA	Gambiae Complex	F1	WHO Bioassay 2013	100	98	100	80	NA	NA	100	96	NA	NA	NA	NA	Madagascar	point	Ankazobe	-18.3172	47.1161	NA	NA	NA	NA	NA	NA	NA	NA	NA	NA	NA	NA
121490	Fornadel C, President's Malaria Initiative (2016) personal communication	personal comm.	NA	NA	NA	NA	NA	NA	Larval collection	NA	NA	NA	NR	2006	NR	2008	NA	Gambiae Complex	F1	WHO Bioassay 1998	101	88	67	72	NA	NA	NA	NA	NA	NA	NA	NA	Madagascar	point	Ankazobe	-18.3172	47.1161	NA	NA	NA	NA	NA	NA	NA	NA	NA	NA	NA	NA
121495	Fornadel C, President's Malaria Initiative (2016) personal communication	personal comm.	NA	NA	NA	NA	NA	NA	Larval collection	NA	NA	NA	NR	2013	NR	2013	NA	Gambiae Complex	F1	WHO Bioassay 1998	100	100	NA	NA	NA	NA	100	99	NA	NA	NA	NA	Madagascar	point	Antoetra	-20.7667	47.3333	NA	NA	NA	NA	NA	NA	NA	NA	NA	NA	NA	NA
121499	Fornadel C, President's Malaria Initiative (2016) personal communication	personal comm.	NA	NA	NA	NA	NA	NA	Larval collection	NA	NA	NA	NR	2012	NR	2012	NA	Gambiae Complex	F1	WHO Bioassay 1998	100	100	100	94	NA	NA	100	86	NA	NA	NA	NA	Madagascar	point	Antsirabe	-19.9048	47.0177	NA	NA	NA	NA	NA	NA	NA	NA	NA	NA	NA	NA
121505	Fornadel C, President's Malaria Initiative (2016) personal communication	personal comm.	NA	NA	NA	NA	NA	NA	Larval collection	NA	NA	NA	NR	2009	NR	2009	NA	Gambiae Complex	F1	WHO Bioassay 1998	200	91	NA	NA	NA	NA	225	90.5	NA	NA	NA	NA	Madagascar	point	Atsimondrano	-18.9272	47.6083	NA	NA	NA	NA	NA	NA	NA	NA	NA	NA	NA	NA
121511	Fornadel C, President's Malaria Initiative (2016) personal communication	personal comm.	NA	NA	NA	NA	NA	NA	Larval collection	NA	NA	NA	NR	2006	NR	2008	NA	Gambiae Complex	F1	WHO Bioassay 1998	97	100	97	100	NA	NA	NA	NA	NA	NA	NA	NA	Madagascar	point	Atsimondrano	-18.9272	47.6083	NA	NA	NA	NA	NA	NA	NA	NA	NA	NA	NA	NA
121537	Fornadel C, President's Malaria Initiative (2016) personal communication	personal comm.	NA	NA	NA	NA	NA	NA	Larval collection	NA	NA	NA	NR	2010	NR	2010	NA	Gambiae Complex	F1	WHO Bioassay 1998	100	100	104	98	NA	NA	99	100	NA	NA	NA	NA	Madagascar	point	Betafo	-19.8333	46.85	NA	NA	NA	NA	NA	NA	NA	NA	NA	NA	NA	NA
121547	Fornadel C, President's Malaria Initiative (2016) personal communication	personal comm.	NA	NA	NA	NA	NA	NA	Larval collection	NA	NA	NA	NR	2012	NR	2012	NA	Gambiae Complex	F1	WHO Bioassay 1998	100	100	NA	NA	NA	NA	100	100	NA	NA	NA	NA	Madagascar	point	Betafo	-19.8333	46.85	NA	NA	NA	NA	NA	NA	NA	NA	NA	NA	NA	NA
121554	Fornadel C, President's Malaria Initiative (2016) personal communication	personal comm.	NA	NA	NA	NA	NA	NA	Larval collection	NA	NA	NA	NR	2013	NR	2013	NA	Gambiae Complex	F1	WHO Bioassay 1998	100	100	NA	NA	NA	NA	100	100	NA	NA	NA	NA	Madagascar	point	Betafo	-19.8333	46.85	NA	NA	NA	NA	NA	NA	NA	NA	NA	NA	NA	NA
121567	Fornadel C, President's Malaria Initiative (2016) personal communication	personal comm.	NA	NA	NA	NA	NA	NA	Larval collection	NA	NA	NA	NR	2012	NR	2012	NA	Gambiae Complex	F1	WHO Bioassay 1998	100	100	100	100	NA	NA	100	100	NA	NA	NA	NA	Madagascar	point	Betroka	-23.2667	46.0833	NA	NA	NA	NA	NA	NA	NA	NA	NA	NA	NA	NA
121596	Thomsen E (2016) personal communication	personal comm.	NA	NA	NA	NA	NA	NA	Larval collection	NA	NA	NA	2	2014	2	2014	NA	Funestus Subgroup	F1	WHO Bioassay 2013	70	55.2	25	37.28	NA	NA	NA	NA	NA	NA	NA	NA	Zambia	point	Kateshi	-10.0217	31.2243	NA	NA	NA	NA	NA	NA	NA	NA	NA	NA	NA	NA
121599	Thomsen E (2016) personal communication	personal comm.	NA	NA	NA	NA	NA	NA	Larval collection	NA	NA	NA	2	2014	2	2014	NA	Gambiae Complex	F1	WHO Bioassay 2013	45	84.44	40	27.2	NA	NA	NA	NA	NA	NA	NA	NA	Zambia	point	Kateshi	-10.0217	31.2243	NA	NA	NA	NA	NA	NA	NA	NA	NA	NA	NA	NA
121633	Thomsen E (2016) personal communication	personal comm.	NA	NA	NA	NA	NA	NA	Larval collection	NA	NA	NA	2	2014	2	2014	NA	Funestus Subgroup	F1	WHO Bioassay 2013	54	100	50	42	NA	NA	NA	NA	NA	NA	NA	NA	Zambia	point	Twatasha	-12.5681	27.8371	NA	NA	NA	NA	NA	NA	NA	NA	NA	NA	NA	NA
121637	Fornadel C, President's Malaria Initiative (2016) personal communication	personal comm.	NA	NA	NA	NA	NA	NA	Larval collection	NA	NA	NA	NR	2011	NR	2011	NA	Gambiae Complex	F1	WHO Bioassay 1998	100	75	100	68	NA	NA	NA	NA	NA	NA	NA	NA	Madagascar	point	Boriziny	-15.55	47.6667	NA	NA	NA	NA	NA	NA	NA	NA	NA	NA	NA	NA
121643	Fornadel C, President's Malaria Initiative (2016) personal communication	personal comm.	NA	NA	NA	NA	NA	NA	Larval collection	NA	NA	NA	NR	2012	NR	2012	NA	Gambiae Complex	F1	WHO Bioassay 1998	100	87	100	82	NA	NA	100	83	NA	NA	NA	NA	Madagascar	point	Boriziny	-15.55	47.6667	NA	NA	NA	NA	NA	NA	NA	NA	NA	NA	NA	NA
121652	Fornadel C, President's Malaria Initiative (2016) personal communication	personal comm.	NA	NA	NA	NA	NA	NA	Larval collection	NA	NA	NA	NR	2012	NR	2012	NA	Gambiae Complex	F1	WHO Bioassay 1998	100	100	NA	NA	NA	NA	100	100	NA	NA	NA	NA	Madagascar	point	Brickaville	-18.8197	49.0565	NA	NA	NA	NA	NA	NA	NA	NA	NA	NA	NA	NA
121659	Fornadel C, President's Malaria Initiative (2016) personal communication	personal comm.	NA	NA	NA	NA	NA	NA	Larval collection	NA	NA	NA	NR	2013	NR	2013	NA	Gambiae Complex	F1	WHO Bioassay 1998	100	100	NA	NA	NA	NA	100	100	NA	NA	NA	NA	Madagascar	point	Brickaville	-18.8197	49.0565	NA	NA	NA	NA	NA	NA	NA	NA	NA	NA	NA	NA
121665	Fornadel C, President's Malaria Initiative (2016) personal communication	personal comm.	NA	NA	NA	NA	NA	NA	Larval collection	NA	NA	NA	7	2015	12	2015	NA	Gambiae Complex	F1	WHO Bioassay 2013	100	100	100	100	NA	NA	100	99	NA	NA	NA	NA	Madagascar	point	Brickaville	-18.8197	49.0565	NA	NA	NA	NA	NA	NA	NA	NA	NA	NA	NA	NA
121669	Fornadel C, President's Malaria Initiative (2016) personal communication	personal comm.	NA	NA	NA	NA	NA	NA	Larval collection	NA	NA	NA	NR	2009	NR	2009	NA	Gambiae Complex	F1	WHO Bioassay 1998	100	100	NA	NA	NA	NA	100	100	NA	NA	NA	NA	Madagascar	point	Fenoarivo Be	-18.4333	46.5667	NA	NA	NA	NA	NA	NA	NA	NA	NA	NA	NA	NA
121672	Fornadel C, President's Malaria Initiative (2016) personal communication	personal comm.	NA	NA	NA	NA	NA	NA	Larval collection	NA	NA	NA	NR	2010	NR	2010	NA	Gambiae Complex	F1	WHO Bioassay 1998	100	100	100	100	NA	NA	NA	NA	NA	NA	NA	NA	Madagascar	point	Fenoarivo Be	-18.4333	46.5667	NA	NA	NA	NA	NA	NA	NA	NA	NA	NA	NA	NA
121678	Fornadel C, President's Malaria Initiative (2016) personal communication	personal comm.	NA	NA	NA	NA	NA	NA	Larval collection	NA	NA	NA	NR	2012	NR	2012	NA	Gambiae Complex	F1	WHO Bioassay 1998	100	100	100	98	NA	NA	100	97	NA	NA	NA	NA	Madagascar	point	Fenoarivo Be	-18.4333	46.5667	NA	NA	NA	NA	NA	NA	NA	NA	NA	NA	NA	NA
121690	Fornadel C, President's Malaria Initiative (2016) personal communication	personal comm.	NA	NA	NA	NA	NA	NA	Larval collection	NA	NA	NA	NR	2012	NR	2012	NA	Gambiae Complex	F1	WHO Bioassay 1998	100	100	NA	NA	NA	NA	100	100	NA	NA	NA	NA	Madagascar	point	Fort Dauphin	-25.0325	46.983	NA	NA	NA	NA	NA	NA	NA	NA	NA	NA	NA	NA
121696	Fornadel C, President's Malaria Initiative (2016) personal communication	personal comm.	NA	NA	NA	NA	NA	NA	Larval collection	NA	NA	NA	NR	2013	NR	2013	NA	Gambiae Complex	F1	WHO Bioassay 1998	100	100	100	94	NA	NA	100	100	NA	NA	NA	NA	Madagascar	point	Fort Dauphin	-25.0325	46.983	NA	NA	NA	NA	NA	NA	NA	NA	NA	NA	NA	NA
121703	Fornadel C, President's Malaria Initiative (2016) personal communication	personal comm.	NA	NA	NA	NA	NA	NA	Larval collection	NA	NA	NA	NR	2009	NR	2009	NA	Gambiae Complex	F1	WHO Bioassay 1998	20	100	20	100	NA	NA	15	100	NA	NA	NA	NA	Madagascar	point	Ihosy	-22.4028	46.1255	NA	NA	NA	NA	NA	NA	NA	NA	NA	NA	NA	NA
121713	Fornadel C, President's Malaria Initiative (2016) personal communication	personal comm.	NA	NA	NA	NA	NA	NA	Larval collection	NA	NA	NA	NR	2012	NR	2012	NA	Gambiae Complex	F1	WHO Bioassay 1998	100	100	100	98	NA	NA	100	99	NA	NA	NA	NA	Madagascar	point	Mahabo	-24.2833	45.2167	NA	NA	NA	NA	NA	NA	NA	NA	NA	NA	NA	NA
121717	Fornadel C, President's Malaria Initiative (2016) personal communication	personal comm.	NA	NA	NA	NA	NA	NA	Larval collection	NA	NA	NA	NR	2010	NR	2010	NA	Gambiae Complex	F1	WHO Bioassay 1998	56	100	100	95	NA	NA	NA	NA	NA	NA	NA	NA	Madagascar	point	Manakara	-22.1486	48.0106	NA	NA	NA	NA	NA	NA	NA	NA	NA	NA	NA	NA
121723	Fornadel C, President's Malaria Initiative (2016) personal communication	personal comm.	NA	NA	NA	NA	NA	NA	Larval collection	NA	NA	NA	NR	2011	NR	2011	NA	Gambiae Complex	F1	WHO Bioassay 1998	100	96	100	86	NA	NA	100	95	NA	NA	NA	NA	Madagascar	point	Marovoay	-16.1105	46.6436	NA	NA	NA	NA	NA	NA	NA	NA	NA	NA	NA	NA
121732	Fornadel C, President's Malaria Initiative (2016) personal communication	personal comm.	Fornadel C, President's Malaria Initiative (2018) personal communication	personal comm.	NA	NA	NA	NA	Larval collection	NA	NA	NA	NR	2012	NR	2012	NA	Funestus Subgroup	F1	WHO Bioassay 1998	100	99	100	100	NA	NA	100	100	NA	NA	NA	NA	Madagascar	point	Miarinarivo	-18.9586	46.9053	NA	NA	NA	NA	NA	NA	NA	NA	NA	NA	NA	NA
121743	Fornadel C, President's Malaria Initiative (2016) personal communication	personal comm.	NA	NA	NA	NA	NA	NA	Larval collection	NA	NA	NA	NR	2011	NR	2011	NA	Gambiae Complex	F1	WHO Bioassay 1998	100	100	100	100	NA	NA	100	100	NA	NA	NA	NA	Madagascar	point	Sakaraha	-22.9	44.5333	NA	NA	NA	NA	NA	NA	NA	NA	NA	NA	NA	NA
121751	Fornadel C, President's Malaria Initiative (2016) personal communication	personal comm.	NA	NA	NA	NA	NA	NA	Larval collection	NA	NA	NA	NR	2010	NR	2010	NA	Gambiae Complex	F1	WHO Bioassay 1998	100	100	100	100	NA	NA	100	91	NA	NA	NA	NA	Madagascar	point	Tsaratanana	-16.7969	47.6514	NA	NA	NA	NA	NA	NA	NA	NA	NA	NA	NA	NA
121759	Fornadel C, President's Malaria Initiative (2016) personal communication	personal comm.	NA	NA	NA	NA	NA	NA	Larval collection	NA	NA	NA	NR	2012	NR	2012	NA	Gambiae Complex	F1	WHO Bioassay 1998	100	100	NA	NA	NA	NA	100	97	NA	NA	NA	NA	Madagascar	point	Tsaratanana	-16.7969	47.6514	NA	NA	NA	NA	NA	NA	NA	NA	NA	NA	NA	NA
121773	Fornadel C, President's Malaria Initiative (2016) personal communication	personal comm.	NA	NA	NA	NA	NA	NA	Larval collection	NA	NA	NA	NR	2010	NR	2010	NA	Funestus Subgroup	F1	WHO Bioassay 1998	294	79.5	323	92.5	NA	NA	276	65.8	NA	NA	NA	NA	Malawi	point	Chikwawa	-16.0141	34.7928	NA	NA	NA	NA	NA	NA	NA	NA	NA	NA	NA	NA
121774	Fornadel C, President's Malaria Initiative (2016) personal communication	personal comm.	NA	NA	NA	NA	NA	NA	Larval collection	NA	NA	NA	NR	2010	NR	2010	NA	Gambiae Complex	F1	WHO Bioassay 1998	110	100	81	82	NA	NA	81	96	NA	NA	NA	NA	Malawi	point	Chikwawa	-16.0141	34.7928	NA	NA	NA	NA	NA	NA	NA	NA	NA	NA	NA	NA
121784	Fornadel C, President's Malaria Initiative (2016) personal communication	personal comm.	NA	NA	NA	NA	NA	NA	Larval collection	NA	NA	NA	NR	2012	NR	2012	NA	Funestus Subgroup	F1	WHO Bioassay 1998	199	39	201	78	NA	NA	NA	NA	NA	NA	NA	NA	Malawi	point	Chikwawa	-16.0141	34.7928	NA	NA	NA	NA	NA	NA	NA	NA	NA	NA	NA	NA
121788	Fornadel C, President's Malaria Initiative (2016) personal communication	personal comm.	NA	NA	NA	NA	NA	NA	Larval collection	NA	NA	NA	NR	2010	NR	2010	NA	Funestus Subgroup	F1	WHO Bioassay 1998	461	54	124	81	NA	NA	100	36	NA	NA	NA	NA	Malawi	point	Dedza	-14.3782	34.3325	NA	NA	NA	NA	NA	NA	NA	NA	NA	NA	NA	NA
121791	Fornadel C, President's Malaria Initiative (2016) personal communication	personal comm.	NA	NA	NA	NA	NA	NA	Larval collection	NA	NA	NA	NR	2010	NR	2010	NA	Gambiae Complex	F1	WHO Bioassay 1998	590	100	374	98	NA	NA	86	100	NA	NA	NA	NA	Malawi	point	Karonga	-9.93336	33.9333	NA	NA	NA	NA	NA	NA	NA	NA	NA	NA	NA	NA
121796	Fornadel C, President's Malaria Initiative (2016) personal communication	personal comm.	NA	NA	NA	NA	NA	NA	Larval collection	NA	NA	NA	NR	2010	NR	2010	NA	Funestus Subgroup	F1	WHO Bioassay 1998	336	44	209	70	NA	NA	NA	NA	NA	NA	NA	NA	Malawi	point	Machinga	-14.9407	35.4782	NA	NA	NA	NA	NA	NA	NA	NA	NA	NA	NA	NA
121797	Fornadel C, President's Malaria Initiative (2016) personal communication	personal comm.	NA	NA	NA	NA	NA	NA	Larval collection	NA	NA	NA	NR	2010	NR	2010	NA	Gambiae Complex	F1	WHO Bioassay 1998	8	87.5	NA	NA	NA	NA	62	100	NA	NA	NA	NA	Malawi	point	Machinga	-14.9407	35.4782	NA	NA	NA	NA	NA	NA	NA	NA	NA	NA	NA	NA
121802	Fornadel C, President's Malaria Initiative (2016) personal communication	personal comm.	NA	NA	NA	NA	NA	NA	Larval collection	NA	NA	NA	NR	2010	NR	2010	NA	Funestus Subgroup	F1	WHO Bioassay 1998	116	74	191	79	NA	NA	98	70	NA	NA	NA	NA	Malawi	point	Mangochi	-14.4776	35.2637	NA	NA	NA	NA	NA	NA	NA	NA	NA	NA	NA	NA
121811	Fornadel C, President's Malaria Initiative (2016) personal communication	personal comm.	NA	NA	NA	NA	NA	NA	Larval collection	NA	NA	NA	NR	2010	NR	2010	NA	Funestus Subgroup	F1	WHO Bioassay 1998	NA	NA	100	70	NA	NA	121	43	NA	NA	NA	NA	Malawi	point	Nkhata	-11.607	34.2936	NA	NA	NA	NA	NA	NA	NA	NA	NA	NA	NA	NA
121820	Fornadel C, President's Malaria Initiative (2016) personal communication	personal comm.	NA	NA	NA	NA	NA	NA	Larval collection	NA	NA	NA	NR	2012	NR	2012	NA	Funestus Subgroup	F1	WHO Bioassay 1998	100	21	200	80	NA	NA	200	30	NA	NA	NA	NA	Malawi	point	Nkhata	-11.607	34.2936	NA	NA	NA	NA	NA	NA	NA	NA	NA	NA	NA	NA
121827	Fornadel C, President's Malaria Initiative (2016) personal communication	personal comm.	NA	NA	NA	NA	NA	NA	Larval collection	NA	NA	NA	NR	2010	NR	2010	NA	Funestus Subgroup	F1	WHO Bioassay 1998	414	46	301	73	NA	NA	294	36	NA	NA	NA	NA	Malawi	point	Nkotakota	-12.9304	34.2941	NA	NA	NA	NA	NA	NA	NA	NA	NA	NA	NA	NA
121839	Fornadel C, President's Malaria Initiative (2016) personal communication	personal comm.	NA	NA	NA	NA	NA	NA	Larval collection	NA	NA	NA	NR	2010	NR	2010	NA	Funestus Subgroup	F1	WHO Bioassay 1998	254	58.5	175	69	NA	NA	190	32	NA	NA	NA	NA	Malawi	point	Salima	-13.7879	34.4579	NA	NA	NA	NA	NA	NA	NA	NA	NA	NA	NA	NA
121840	Fornadel C, President's Malaria Initiative (2016) personal communication	personal comm.	NA	NA	NA	NA	NA	NA	Larval collection	NA	NA	NA	NR	2010	NR	2010	NA	Gambiae Complex	F1	WHO Bioassay 1998	21	65	125	99	NA	NA	NA	NA	NA	NA	NA	NA	Malawi	point	Salima	-13.7879	34.4579	NA	NA	NA	NA	NA	NA	NA	NA	NA	NA	NA	NA
121848	Fornadel C, President's Malaria Initiative (2016) personal communication	personal comm.	NA	NA	NA	NA	NA	NA	Larval collection	NA	NA	NA	NR	2009	NR	2009	NA	Gambiae Complex	F1	WHO Bioassay 1998	200	72.5	200	79.5	NA	NA	200	66.5	NA	NA	NA	NA	Mali	point	Badiangara	14.3487	-3.61016	NA	NA	NA	NA	NA	NA	NA	NA	NA	NA	NA	NA
121853	Fornadel C, President's Malaria Initiative (2016) personal communication	personal comm.	NA	NA	NA	NA	NA	NA	Larval collection	NA	NA	NA	NR	2009	NR	2009	NA	Gambiae Complex	F1	WHO Bioassay 1998	100	80	100	75	NA	NA	100	80	NA	NA	NA	NA	Mali	point	Bamako	12.65	-7.99986	NA	NA	NA	NA	NA	NA	NA	NA	NA	NA	NA	NA
121864	Fornadel C, President's Malaria Initiative (2016) personal communication	personal comm.	NA	NA	NA	NA	NA	NA	Larval collection	NA	NA	NA	NR	2010	NR	2010	NA	Gambiae Complex	F1	WHO Bioassay 1998	300	61	300	79	NA	NA	300	56	NA	NA	NA	NA	Mali	point	Baraoueli	13.0683	-6.82792	NA	NA	NA	NA	NA	NA	NA	NA	NA	NA	NA	NA
121874	Fornadel C, President's Malaria Initiative (2016) personal communication	personal comm.	NA	NA	NA	NA	NA	NA	Larval collection	NA	NA	NA	NR	2013	NR	2013	NA	Gambiae Complex	F1	WHO Bioassay 1998	101	50	NA	NA	NA	NA	103	45	NA	NA	NA	NA	Mali	point	Baraoueli	13.0683	-6.82792	NA	NA	NA	NA	NA	NA	NA	NA	NA	NA	NA	NA
121879	Fornadel C, President's Malaria Initiative (2016) personal communication	personal comm.	NA	NA	NA	NA	NA	NA	Larval collection	NA	NA	NA	7	2015	12	2015	NA	Gambiae Complex	F1	WHO Bioassay 2013	104	66	103	21	NA	NA	NA	NA	NA	NA	NA	NA	Mali	point	Baraoueli	13.0683	-6.82792	NA	NA	NA	NA	NA	NA	NA	NA	NA	NA	NA	NA
121882	Fornadel C, President's Malaria Initiative (2016) personal communication	personal comm.	NA	NA	NA	NA	NA	NA	Larval collection	NA	NA	NA	NR	2010	NR	2010	NA	Gambiae Complex	F1	WHO Bioassay 1998	400	68.5	NA	NA	NA	NA	100	68	NA	NA	NA	NA	Mali	point	Bla	12.95	-5.75	NA	NA	NA	NA	NA	NA	NA	NA	NA	NA	NA	NA
121891	Fornadel C, President's Malaria Initiative (2016) personal communication	personal comm.	NA	NA	NA	NA	NA	NA	Larval collection	NA	NA	NA	NR	2013	NR	2013	NA	Gambiae Complex	F1	WHO Bioassay 1998	103	38	NA	NA	NA	NA	103	77	NA	NA	NA	NA	Mali	point	Bla	12.95	-5.75	NA	NA	NA	NA	NA	NA	NA	NA	NA	NA	NA	NA
121896	Fornadel C, President's Malaria Initiative (2016) personal communication	personal comm.	NA	NA	NA	NA	NA	NA	Larval collection	NA	NA	NA	7	2015	12	2015	NA	Gambiae Complex	F1	WHO Bioassay 2013	101	64	101	83	NA	NA	NA	NA	NA	NA	NA	NA	Mali	point	Bla	12.95	-5.75	NA	NA	NA	NA	NA	NA	NA	NA	NA	NA	NA	NA
121901	Fornadel C, President's Malaria Initiative (2016) personal communication	personal comm.	NA	NA	NA	NA	NA	NA	Larval collection	NA	NA	NA	NR	2009	NR	2009	NA	Gambiae Complex	F1	WHO Bioassay 1998	200	98	200	98.5	NA	NA	200	87.5	NA	NA	NA	NA	Mali	point	Bougouni	11.4167	-7.48332	NA	NA	NA	NA	NA	NA	NA	NA	NA	NA	NA	NA
121907	Fornadel C, President's Malaria Initiative (2016) personal communication	personal comm.	Fornadel C, President's Malaria Initiative (2018) personal communication	personal comm.	NA	NA	NA	NA	Larval collection	NA	NA	NA	NR	2009	NR	2009	NA	Gambiae Complex	F1	WHO Bioassay 1998	100	91	100	100	NA	NA	100	94	NA	NA	NA	NA	Mali	point	Djenne	13.9062	-4.55465	NA	NA	NA	NA	NA	NA	NA	NA	NA	NA	NA	NA
121913	Fornadel C, President's Malaria Initiative (2016) personal communication	personal comm.	NA	NA	NA	NA	NA	NA	Larval collection	NA	NA	NA	NR	2009	NR	2009	NA	Gambiae Complex	F1	WHO Bioassay 1998	100	94	100	69	NA	NA	100	74	NA	NA	NA	NA	Mali	point	Goa	16.2733	-0.05068	NA	NA	NA	NA	NA	NA	NA	NA	NA	NA	NA	NA
121920	Fornadel C, President's Malaria Initiative (2016) personal communication	personal comm.	NA	NA	NA	NA	NA	NA	Larval collection	NA	NA	NA	NR	2009	NR	2009	NA	Gambiae Complex	F1	WHO Bioassay 1998	200	97	200	68	NA	NA	200	76.5	NA	NA	NA	NA	Mali	point	Kati	12.7467	-8.07137	NA	NA	NA	NA	NA	NA	NA	NA	NA	NA	NA	NA
121926	Fornadel C, President's Malaria Initiative (2016) personal communication	personal comm.	NA	NA	NA	NA	NA	NA	Larval collection	NA	NA	NA	NR	2009	NR	2009	NA	Gambiae Complex	F1	WHO Bioassay 1998	200	88	200	98	NA	NA	200	85	NA	NA	NA	NA	Mali	point	Kita	13.0411	-9.48472	NA	NA	NA	NA	NA	NA	NA	NA	NA	NA	NA	NA
121934	Fornadel C, President's Malaria Initiative (2016) personal communication	personal comm.	NA	NA	NA	NA	NA	NA	Larval collection	NA	NA	NA	NR	2010	NR	2010	NA	Gambiae Complex	F1	WHO Bioassay 1998	300	50	NA	NA	NA	NA	200	82	NA	NA	NA	NA	Mali	point	Koulikoro	12.8667	-7.56666	NA	NA	NA	NA	NA	NA	NA	NA	NA	NA	NA	NA
121941	Fornadel C, President's Malaria Initiative (2016) personal communication	personal comm.	NA	NA	NA	NA	NA	NA	Larval collection	NA	NA	NA	NR	2013	NR	2013	NA	Gambiae Complex	F1	WHO Bioassay 1998	104	98	NA	NA	NA	NA	100	13	NA	NA	NA	NA	Mali	point	Koulikoro	12.8667	-7.56666	NA	NA	NA	NA	NA	NA	NA	NA	NA	NA	NA	NA
121946	Fornadel C, President's Malaria Initiative (2016) personal communication	personal comm.	NA	NA	NA	NA	NA	NA	Larval collection	NA	NA	NA	NR	2015	NR	2015	NA	Gambiae Complex	F1	WHO Bioassay 2013	100	49	100	14	NA	NA	NA	NA	NA	NA	NA	NA	Mali	point	Koulikoro	12.8667	-7.56666	NA	NA	NA	NA	NA	NA	NA	NA	NA	NA	NA	NA
121951	Fornadel C, President's Malaria Initiative (2016) personal communication	personal comm.	NA	NA	NA	NA	NA	NA	Larval collection	NA	NA	NA	NR	2009	NR	2009	NA	Gambiae Complex	F1	WHO Bioassay 1998	200	91	200	97	NA	NA	200	89.5	NA	NA	NA	NA	Mali	point	Niono	14.25	-6	NA	NA	NA	NA	NA	NA	NA	NA	NA	NA	NA	NA
121957	Fornadel C, President's Malaria Initiative (2016) personal communication	personal comm.	NA	NA	NA	NA	NA	NA	Larval collection	NA	NA	NA	NR	2009	NR	2009	NA	Gambiae Complex	F1	WHO Bioassay 1998	100	97	100	98	NA	NA	100	100	NA	NA	NA	NA	Mali	point	Tombouctou	16.7753	-3.00826	NA	NA	NA	NA	NA	NA	NA	NA	NA	NA	NA	NA
121963	Fornadel C, President's Malaria Initiative (2016) personal communication	personal comm.	NA	NA	NA	NA	NA	NA	Larval collection	NA	NA	NA	NR	2015	NR	2015	NA	Gambiae Complex	F1	WHO Bioassay 2013	100	99	NA	NA	NA	NA	200	96.5	NA	NA	NA	NA	Mozambique	point	Beria	-19.8354	34.8415	NA	NA	NA	NA	NA	NA	NA	NA	NA	NA	NA	NA
121968	Fornadel C, President's Malaria Initiative (2016) personal communication	personal comm.	NA	NA	NA	NA	NA	NA	Larval collection	NA	NA	NA	NR	2014	NR	2014	NA	Gambiae Complex	F1	WHO Bioassay 2013	148	100	NA	NA	NA	NA	95	96.84	NA	NA	NA	NA	Mozambique	point	Boane	-26.0413	32.3255	NA	NA	NA	NA	NA	NA	NA	NA	NA	NA	NA	NA
121973	Fornadel C, President's Malaria Initiative (2016) personal communication	personal comm.	NA	NA	NA	NA	NA	NA	Larval collection	NA	NA	NA	NR	2015	NR	2015	NA	Gambiae Complex	F1	WHO Bioassay 2013	100	93	NA	NA	NA	NA	100	100	NA	NA	NA	NA	Mozambique	point	Boane	-26.0413	32.3255	NA	NA	NA	NA	NA	NA	NA	NA	NA	NA	NA	NA
121977	Fornadel C, President's Malaria Initiative (2016) personal communication	personal comm.	NA	NA	NA	NA	NA	NA	Larval collection	NA	NA	NA	9	2012	12	2012	NA	Gambiae Complex	F1	WHO Bioassay 1998	100	96	NA	NA	NA	NA	100	96	NA	NA	NA	NA	Mozambique	point	Inhambane	-23.8965	35.4095	NA	NA	NA	NA	NA	NA	NA	NA	NA	NA	NA	NA
121982	Fornadel C, President's Malaria Initiative (2016) personal communication	personal comm.	NA	NA	NA	NA	NA	NA	Larval collection	NA	NA	NA	NR	2015	NR	2015	NA	Gambiae Complex	F1	WHO Bioassay 2013	100	100	NA	NA	NA	NA	100	100	NA	NA	NA	NA	Mozambique	point	Inhambane	-23.8965	35.4095	NA	NA	NA	NA	NA	NA	NA	NA	NA	NA	NA	NA
121988	Fornadel C, President's Malaria Initiative (2016) personal communication	personal comm.	NA	NA	NA	NA	NA	NA	Larval collection	NA	NA	NA	9	2012	12	2012	NA	Gambiae Complex	F1	WHO Bioassay 1998	100	93	NA	NA	NA	NA	125	87.2	NA	NA	NA	NA	Mozambique	point	Tete	-16.143	33.6184	NA	NA	NA	NA	NA	NA	NA	NA	NA	NA	NA	NA
121991	Fornadel C, President's Malaria Initiative (2016) personal communication	personal comm.	NA	NA	NA	NA	NA	NA	Larval collection	NA	NA	NA	NR	2014	NR	2014	NA	Funestus Subgroup	F1	WHO Bioassay 2013	100	100	NA	NA	NA	NA	100	87	NA	NA	NA	NA	Mozambique	point	Lichinga	-13.2983	35.2842	NA	NA	NA	NA	NA	NA	NA	NA	NA	NA	NA	NA
122000	Fornadel C, President's Malaria Initiative (2016) personal communication	personal comm.	NA	NA	NA	NA	NA	NA	Larval collection	NA	NA	NA	9	2012	12	2012	NA	Gambiae Complex	F1	WHO Bioassay 1998	123	90.2	NA	NA	NA	NA	115	91.3	NA	NA	NA	NA	Mozambique	point	Changara	-16.8364	33.2739	NA	NA	NA	NA	NA	NA	NA	NA	NA	NA	NA	NA
122003	Fornadel C, President's Malaria Initiative (2016) personal communication	personal comm.	NA	NA	NA	NA	NA	NA	Larval collection	NA	NA	NA	NR	2014	NR	2014	NA	Gambiae Complex	F1	WHO Bioassay 2013	100	97	NA	NA	NA	NA	100	94	NA	NA	NA	NA	Mozambique	point	Changara	-16.8364	33.2739	NA	NA	NA	NA	NA	NA	NA	NA	NA	NA	NA	NA
122008	Fornadel C, President's Malaria Initiative (2016) personal communication	personal comm.	NA	NA	NA	NA	NA	NA	Larval collection	NA	NA	NA	9	2012	12	2012	NA	Gambiae Complex	F1	WHO Bioassay 1998	25	100	NA	NA	80	76.25	75	100	NA	NA	NA	NA	Mozambique	point	Chimoio	-19.1164	33.4833	NA	NA	NA	NA	NA	NA	NA	NA	NA	NA	NA	NA
122011	Fornadel C, President's Malaria Initiative (2016) personal communication	personal comm.	NA	NA	NA	NA	NA	NA	Larval collection	NA	NA	NA	NR	2014	NR	2014	NA	Gambiae Complex	F1	WHO Bioassay 2013	100	100	NA	NA	NA	NA	75	100	NA	NA	NA	NA	Mozambique	point	Chimoio	-19.1164	33.4833	NA	NA	NA	NA	NA	NA	NA	NA	NA	NA	NA	NA
122017	Fornadel C, President's Malaria Initiative (2016) personal communication	personal comm.	NA	NA	NA	NA	NA	NA	Larval collection	NA	NA	NA	NR	2015	NR	2015	NA	Gambiae Complex	F1	WHO Bioassay 2013	105	86.2	NA	NA	NA	NA	105	92	NA	NA	NA	NA	Mozambique	point	Chimoio	-19.1164	33.4833	NA	NA	NA	NA	NA	NA	NA	NA	NA	NA	NA	NA
122023	Fornadel C, President's Malaria Initiative (2016) personal communication	personal comm.	NA	NA	NA	NA	NA	NA	Larval collection	NA	NA	NA	NR	2014	NR	2014	NA	Gambiae Complex	F1	WHO Bioassay 2013	100	98	NA	NA	NA	NA	100	96	NA	NA	NA	NA	Mozambique	point	Chokwe	-24.5291	32.9918	NA	NA	NA	NA	NA	NA	NA	NA	NA	NA	NA	NA
122030	Fornadel C, President's Malaria Initiative (2016) personal communication	personal comm.	NA	NA	NA	NA	NA	NA	Larval collection	NA	NA	NA	NR	2014	NR	2014	NA	Gambiae Complex	F1	WHO Bioassay 2013	100	100	NA	NA	NA	NA	100	100	NA	NA	NA	NA	Mozambique	point	Inhambane	-23.8965	35.4095	NA	NA	NA	NA	NA	NA	NA	NA	NA	NA	NA	NA
122036	Fornadel C, President's Malaria Initiative (2016) personal communication	personal comm.	NA	NA	NA	NA	NA	NA	Larval collection	NA	NA	NA	NR	2014	NR	2014	NA	Gambiae Complex	F1	WHO Bioassay 2013	97	81.4	NA	NA	NA	NA	144	90.3	NA	NA	NA	NA	Mozambique	point	Distrito Urbano Ka Maxaquene	-25.9435	32.5853	NA	NA	NA	NA	NA	NA	NA	NA	NA	NA	NA	NA
122043	Fornadel C, President's Malaria Initiative (2016) personal communication	personal comm.	NA	NA	NA	NA	NA	NA	Larval collection	NA	NA	NA	NR	2012	NR	2012	NA	Gambiae Complex	F1	WHO Bioassay 1998	20	100	NA	NA	NA	NA	40	95	NA	NA	NA	NA	Mozambique	point	Dondo	-19.6094	34.743	NA	NA	NA	NA	NA	NA	NA	NA	NA	NA	NA	NA
122048	Fornadel C, President's Malaria Initiative (2016) personal communication	personal comm.	NA	NA	NA	NA	NA	NA	Larval collection	NA	NA	NA	NR	2015	NR	2015	NA	Gambiae Complex	F1	WHO Bioassay 2013	200	96.5	NA	NA	NA	NA	100	98	NA	NA	NA	NA	Mozambique	point	Dondo	-19.6094	34.743	NA	NA	NA	NA	NA	NA	NA	NA	NA	NA	NA	NA
122052	Fornadel C, President's Malaria Initiative (2016) personal communication	personal comm.	NA	NA	NA	NA	NA	NA	Larval collection	NA	NA	NA	9	2012	12	2012	NA	Gambiae Complex	F1	WHO Bioassay 1998	100	97	NA	NA	NA	NA	100	97	NA	NA	NA	NA	Mozambique	point	Gondola	-19.0883	33.6486	NA	NA	NA	NA	NA	NA	NA	NA	NA	NA	NA	NA
122055	Fornadel C, President's Malaria Initiative (2016) personal communication	personal comm.	NA	NA	NA	NA	NA	NA	Larval collection	NA	NA	NA	NR	2014	NR	2014	NA	Gambiae Complex	F1	WHO Bioassay 2013	75	100	NA	NA	NA	NA	25	100	NA	NA	NA	NA	Mozambique	point	Gondola	-19.0883	33.6486	NA	NA	NA	NA	NA	NA	NA	NA	NA	NA	NA	NA
122060	Fornadel C, President's Malaria Initiative (2016) personal communication	personal comm.	NA	NA	NA	NA	NA	NA	Larval collection	NA	NA	NA	NR	2015	NR	2015	NA	Gambiae Complex	F1	WHO Bioassay 2013	80	96.25	NA	NA	NA	NA	80	96.25	NA	NA	NA	NA	Mozambique	point	Gondola	-19.0883	33.6486	NA	NA	NA	NA	NA	NA	NA	NA	NA	NA	NA	NA
122083	Fornadel C, President's Malaria Initiative (2016) personal communication	personal comm.	NA	NA	NA	NA	NA	NA	Larval collection	NA	NA	NA	NR	2014	NR	2014	NA	Gambiae Complex	F1	WHO Bioassay 2013	100	100	NA	NA	NA	NA	100	100	NA	NA	NA	NA	Mozambique	point	Maganja da Costa	-17.1816	37.4681	NA	NA	NA	NA	NA	NA	NA	NA	NA	NA	NA	NA
122087	Fornadel C, President's Malaria Initiative (2016) personal communication	personal comm.	NA	NA	NA	NA	NA	NA	Larval collection	NA	NA	NA	NR	2015	NR	2015	NA	Funestus Subgroup	F1	WHO Bioassay 2013	100	94	NA	NA	NA	NA	100	88	NA	NA	NA	NA	Mozambique	point	Magude	-25.0174	32.6499	NA	NA	NA	NA	NA	NA	NA	NA	NA	NA	NA	NA
122090	Fornadel C, President's Malaria Initiative (2016) personal communication	personal comm.	NA	NA	NA	NA	NA	NA	Larval collection	NA	NA	NA	NR	2014	NR	2014	NA	Gambiae Complex	F1	WHO Bioassay 2013	94	100	NA	NA	NA	NA	197	98.4	NA	NA	NA	NA	Mozambique	point	Magude	-25.0174	32.6499	NA	NA	NA	NA	NA	NA	NA	NA	NA	NA	NA	NA
122096	Fornadel C, President's Malaria Initiative (2016) personal communication	personal comm.	NA	NA	NA	NA	NA	NA	Larval collection	NA	NA	NA	NR	2015	NR	2015	NA	Gambiae Complex	F1	WHO Bioassay 2013	100	93	NA	NA	NA	NA	123	89	NA	NA	NA	NA	Mozambique	point	Magude	-25.0174	32.6499	NA	NA	NA	NA	NA	NA	NA	NA	NA	NA	NA	NA
122104	Fornadel C, President's Malaria Initiative (2016) personal communication	personal comm.	NA	NA	NA	NA	NA	NA	Larval collection	NA	NA	NA	9	2012	12	2012	NA	Gambiae Complex	F1	WHO Bioassay 1998	100	100	NA	NA	NA	NA	100	100	NA	NA	NA	NA	Mozambique	point	Manica	-18.9344	32.8755	NA	NA	NA	NA	NA	NA	NA	NA	NA	NA	NA	NA
122108	Fornadel C, President's Malaria Initiative (2016) personal communication	personal comm.	NA	NA	NA	NA	NA	NA	Larval collection	NA	NA	NA	9	2012	12	2012	NA	Funestus Subgroup	F1	WHO Bioassay 1998	75	93.3	NA	NA	NA	NA	100	98	NA	NA	NA	NA	Mozambique	point	Matola	-25.9615	32.4233	NA	NA	NA	NA	NA	NA	NA	NA	NA	NA	NA	NA
122119	Fornadel C, President's Malaria Initiative (2016) personal communication	personal comm.	NA	NA	NA	NA	NA	NA	Larval collection	NA	NA	NA	NR	2014	NR	2014	NA	Gambiae Complex	F1	WHO Bioassay 2013	100	100	NA	NA	NA	NA	200	98.5	NA	NA	NA	NA	Mozambique	point	Meconta	-15.2817	39.6464	NA	NA	NA	NA	NA	NA	NA	NA	NA	NA	NA	NA
122124	Fornadel C, President's Malaria Initiative (2016) personal communication	personal comm.	NA	NA	NA	NA	NA	NA	Larval collection	NA	NA	NA	NR	2015	NR	2015	NA	Gambiae Complex	F1	WHO Bioassay 2013	100	100	NA	NA	NA	NA	100	100	NA	NA	NA	NA	Mozambique	point	Meconta	-15.2817	39.6464	NA	NA	NA	NA	NA	NA	NA	NA	NA	NA	NA	NA
122127	Fornadel C, President's Malaria Initiative (2016) personal communication	personal comm.	NA	NA	NA	NA	NA	NA	Larval collection	NA	NA	NA	NR	2014	NR	2014	NA	Gambiae Complex	F1	WHO Bioassay 2013	100	100	NA	NA	NA	NA	200	100	NA	NA	NA	NA	Mozambique	point	Metuge	-12.91	40.35	NA	NA	NA	NA	NA	NA	NA	NA	NA	NA	NA	NA
122131	Fornadel C, President's Malaria Initiative (2016) personal communication	personal comm.	NA	NA	NA	NA	NA	NA	Larval collection	NA	NA	NA	NR	2015	NR	2015	NA	Gambiae Complex	F1	WHO Bioassay 2013	100	99	NA	NA	NA	NA	100	84	NA	NA	NA	NA	Mozambique	point	Metuge	-12.91	40.35	NA	NA	NA	NA	NA	NA	NA	NA	NA	NA	NA	NA
122135	Fornadel C, President's Malaria Initiative (2016) personal communication	personal comm.	NA	NA	NA	NA	NA	NA	Larval collection	NA	NA	NA	NR	2015	NR	2015	NA	Gambiae Complex	F1	WHO Bioassay 2013	100	100	NA	NA	NA	NA	100	84	NA	NA	NA	NA	Mozambique	point	Milange	-16.0968	35.7721	NA	NA	NA	NA	NA	NA	NA	NA	NA	NA	NA	NA
122138	Fornadel C, President's Malaria Initiative (2016) personal communication	personal comm.	NA	NA	NA	NA	NA	NA	Larval collection	NA	NA	NA	NR	2009	NR	2009	NA	Funestus Subgroup	F1	WHO Bioassay 1998	NA	NA	193	100	NA	NA	159	83	NA	NA	NA	NA	Mozambique	point	Milange	-16.0968	35.7721	NA	NA	NA	NA	NA	NA	NA	NA	NA	NA	NA	NA
122147	Fornadel C, President's Malaria Initiative (2016) personal communication	personal comm.	NA	NA	NA	NA	NA	NA	Larval collection	NA	NA	NA	NR	2014	NR	2014	NA	Gambiae Complex	F1	WHO Bioassay 2013	148	100	NA	NA	NA	NA	97	98.97	NA	NA	NA	NA	Mozambique	point	Moamba	-25.6058	32.2577	NA	NA	NA	NA	NA	NA	NA	NA	NA	NA	NA	NA
122153	Fornadel C, President's Malaria Initiative (2016) personal communication	personal comm.	NA	NA	NA	NA	NA	NA	Larval collection	NA	NA	NA	NR	2015	NR	2015	NA	Gambiae Complex	F1	WHO Bioassay 2013	100	100	NA	NA	NA	NA	100	100	NA	NA	NA	NA	Mozambique	point	Moamba	-25.6058	32.2577	NA	NA	NA	NA	NA	NA	NA	NA	NA	NA	NA	NA
122156	Fornadel C, President's Malaria Initiative (2016) personal communication	personal comm.	NA	NA	NA	NA	NA	NA	Larval collection	NA	NA	NA	NR	2014	NR	2014	NA	Funestus Subgroup	F1	WHO Bioassay 2013	125	95	NA	NA	NA	NA	125	93	NA	NA	NA	NA	Mozambique	point	Moatize	-16.1197	33.7299	NA	NA	NA	NA	NA	NA	NA	NA	NA	NA	NA	NA
122163	Fornadel C, President's Malaria Initiative (2016) personal communication	personal comm.	NA	NA	NA	NA	NA	NA	Larval collection	NA	NA	NA	NR	2014	NR	2014	NA	Funestus Subgroup	F1	WHO Bioassay 2013	100	100	NA	NA	NA	NA	100	100	NA	NA	NA	NA	Mozambique	point	Mocuba	-16.85	36.9833	NA	NA	NA	NA	NA	NA	NA	NA	NA	NA	NA	NA
122170	Fornadel C, President's Malaria Initiative (2016) personal communication	personal comm.	NA	NA	NA	NA	NA	NA	Larval collection	NA	NA	NA	NR	2015	NR	2015	NA	Gambiae Complex	F1	WHO Bioassay 2013	300	74	NA	NA	NA	NA	300	92	NA	NA	NA	NA	Mozambique	point	Mocuba	-16.85	36.9833	NA	NA	NA	NA	NA	NA	NA	NA	NA	NA	NA	NA
122182	Fornadel C, President's Malaria Initiative (2016) personal communication	personal comm.	NA	NA	NA	NA	NA	NA	Larval collection	NA	NA	NA	NR	2011	NR	2011	NA	Gambiae Complex	F1	WHO Bioassay 1998	20	100	NA	NA	NA	NA	85	100	NA	NA	NA	NA	Mozambique	point	Mocuba	-16.85	36.9833	NA	NA	NA	NA	NA	NA	NA	NA	NA	NA	NA	NA
122190	Fornadel C, President's Malaria Initiative (2016) personal communication	personal comm.	NA	NA	NA	NA	NA	NA	Larval collection	NA	NA	NA	NR	2013	NR	2013	NA	Funestus Subgroup	F1	WHO Bioassay 1998	100	94	NA	NA	NA	NA	100	93	NA	NA	NA	NA	Mozambique	point	Mocuba	-16.85	36.9833	NA	NA	NA	NA	NA	NA	NA	NA	NA	NA	NA	NA
122199	Fornadel C, President's Malaria Initiative (2016) personal communication	personal comm.	NA	NA	NA	NA	NA	NA	Larval collection	NA	NA	NA	11	2015	3	2016	NA	Gambiae Complex	F1	WHO Bioassay 2013	300	74	NA	NA	NA	NA	300	92	NA	NA	NA	NA	Mozambique	point	Mocuba	-16.85	36.9833	NA	NA	NA	NA	NA	NA	NA	NA	NA	NA	NA	NA
122218	Fornadel C, President's Malaria Initiative (2016) personal communication	personal comm.	NA	NA	NA	NA	NA	NA	Larval collection	NA	NA	NA	NR	2014	NR	2014	NA	Funestus Subgroup	F1	WHO Bioassay 2013	100	92	NA	NA	NA	NA	100	100	NA	NA	NA	NA	Mozambique	point	Morrumbala	-17.329	35.591	NA	NA	NA	NA	NA	NA	NA	NA	NA	NA	NA	NA
122233	Fornadel C, President's Malaria Initiative (2016) personal communication	personal comm.	NA	NA	NA	NA	NA	NA	Larval collection	NA	NA	NA	11	2015	3	2016	NA	Gambiae Complex	F1	WHO Bioassay 2013	300	91	NA	NA	NA	NA	100	69	NA	NA	NA	NA	Mozambique	point	Morrumbala	-17.329	35.591	NA	NA	NA	NA	NA	NA	NA	NA	NA	NA	NA	NA
122238	Fornadel C, President's Malaria Initiative (2016) personal communication	personal comm.	NA	NA	NA	NA	NA	NA	Larval collection	NA	NA	NA	NR	2015	NR	2015	NA	Gambiae Complex	F1	WHO Bioassay 2013	300	90.67	NA	NA	NA	NA	100	68.75	NA	NA	NA	NA	Mozambique	point	Morrumbala	-17.329	35.591	NA	NA	NA	NA	NA	NA	NA	NA	NA	NA	NA	NA
122258	Fornadel C, President's Malaria Initiative (2016) personal communication	personal comm.	NA	NA	NA	NA	NA	NA	Larval collection	NA	NA	NA	NR	2012	NR	2012	NA	Gambiae Complex	F1	WHO Bioassay 1998	60	100	NA	NA	NA	NA	40	100	NA	NA	NA	NA	Mozambique	point	Nhamatanda	-19.2692	34.2128	NA	NA	NA	NA	NA	NA	NA	NA	NA	NA	NA	NA
122272	Fornadel C, President's Malaria Initiative (2016) personal communication	personal comm.	NA	NA	NA	NA	NA	NA	Larval collection	NA	NA	NA	NR	2013	NR	2013	NA	Gambiae Complex	F1	WHO Bioassay 1998	100	97	NA	NA	NA	NA	100	95	NA	NA	NA	NA	Mozambique	point	Pebane	-17.266	38.145	NA	NA	NA	NA	NA	NA	NA	NA	NA	NA	NA	NA
122274	Fornadel C, President's Malaria Initiative (2016) personal communication	personal comm.	NA	NA	NA	NA	NA	NA	Larval collection	NA	NA	NA	NR	2007	NR	2007	NA	Funestus Subgroup	F1	WHO Bioassay 1998	28	100	NA	NA	NA	NA	50	100	NA	NA	NA	NA	Mozambique	point	Quelimane	-17.8635	36.8912	NA	NA	NA	NA	NA	NA	NA	NA	NA	NA	NA	NA
122277	Fornadel C, President's Malaria Initiative (2016) personal communication	personal comm.	NA	NA	NA	NA	NA	NA	Larval collection	NA	NA	NA	NR	2014	NR	2014	NA	Gambiae Complex	F1	WHO Bioassay 2013	100	99	NA	NA	NA	NA	100	99	NA	NA	NA	NA	Mozambique	point	Xai-Xai	-25.0641	33.6753	NA	NA	NA	NA	NA	NA	NA	NA	NA	NA	NA	NA
122283	Fornadel C, President's Malaria Initiative (2016) personal communication	personal comm.	NA	NA	NA	NA	NA	NA	Larval collection	NA	NA	NA	NR	2015	NR	2015	NA	Gambiae Complex	F1	WHO Bioassay 2013	100	100	NA	NA	NA	NA	100	100	NA	NA	NA	NA	Mozambique	point	Xai-Xai	-25.0641	33.6753	NA	NA	NA	NA	NA	NA	NA	NA	NA	NA	NA	NA
122287	Fornadel C, President's Malaria Initiative (2016) personal communication	personal comm.	Fornadel C, President's Malaria Initiative (2018) personal communication	personal comm.	NA	NA	NA	NA	Larval collection	NA	NA	NA	NR	2015	NR	2015	NA	Gambiae Complex	F1	WHO Bioassay 2013	100	84	100	19	100	68	100	13	NA	NA	NA	NA	Nigeria	point	Enugu	6.4525	7.522	NA	NA	NA	NA	NA	NA	NA	NA	NA	NA	NA	NA
122300	Fornadel C, President's Malaria Initiative (2016) personal communication	personal comm.	Fornadel C, President's Malaria Initiative (2018) personal communication	personal comm.	NA	NA	NA	NA	Larval collection	NA	NA	NA	NR	2015	NR	2015	NA	Gambiae Complex	F1	WHO Bioassay 2013	100	7	100	3	100	96	100	12	NA	NA	NA	NA	Nigeria	point	Lagos	6.48788	3.29566	NA	NA	NA	NA	NA	NA	NA	NA	NA	NA	NA	NA
122309	Fornadel C, President's Malaria Initiative (2016) personal communication	personal comm.	NA	NA	NA	NA	NA	NA	Larval collection	NA	NA	NA	NR	2012	NR	2012	NA	Gambiae Complex	F1	WHO Bioassay 1998	100	88.5	NA	NA	100	100	100	84.3	NA	NA	NA	NA	Nigeria	point	Nasawara Eggon	8.53895	7.70821	NA	NA	NA	NA	NA	NA	NA	NA	NA	NA	NA	NA
122318	Fornadel C, President's Malaria Initiative (2016) personal communication	personal comm.	Fornadel C, President's Malaria Initiative (2018) personal communication	personal comm.	NA	NA	NA	NA	Larval collection	NA	NA	NA	NR	2015	NR	2015	NA	Gambiae Complex	F1	WHO Bioassay 2013	100	59	100	10	100	85	100	23	NA	NA	NA	NA	Nigeria	point	Nasawara Doma	8.3954	8.3551	NA	NA	NA	NA	NA	NA	NA	NA	NA	NA	NA	NA
122330	Fornadel C, President's Malaria Initiative (2016) personal communication	personal comm.	Fornadel C, President's Malaria Initiative (2018) personal communication	personal comm.	NA	NA	NA	NA	Larval collection	NA	NA	NA	NR	2015	NR	2015	NA	Gambiae Complex	F1	WHO Bioassay 2013	100	85	100	50	100	89	100	35	NA	NA	NA	NA	Nigeria	point	Nasawara North Eggon	8.71226	8.5406	NA	NA	NA	NA	NA	NA	NA	NA	NA	NA	NA	NA
122342	Fornadel C, President's Malaria Initiative (2016) personal communication	personal comm.	Fornadel C, President's Malaria Initiative (2018) personal communication	personal comm.	NA	NA	NA	NA	Larval collection	NA	NA	NA	NR	2015	NR	2015	NA	Gambiae Complex	F1	WHO Bioassay 2013	100	83	100	30	100	68	100	12	NA	NA	NA	NA	Nigeria	point	Sokoto	13.047	5.24	NA	NA	NA	NA	NA	NA	NA	NA	NA	NA	NA	NA
122355	Fornadel C, President's Malaria Initiative (2016) personal communication	personal comm.	NA	NA	NA	NA	NA	NA	Larval collection	NA	NA	NA	NR	2011	NR	2011	NA	Gambiae Complex	F1	WHO Bioassay 1998	87	98.9	92	98.9	NA	NA	NA	NA	NA	NA	NA	NA	Rwanda	polygon	Bugesera	NA	NA	2	21974	NA	NA	NA	NA	NA	NA	NA	NA	NA	NA
122358	Fornadel C, President's Malaria Initiative (2016) personal communication	personal comm.	NA	NA	NA	NA	NA	NA	Larval collection	NA	NA	NA	NR	2015	NR	2015	NA	Gambiae Complex	F1	WHO Bioassay 2013	100	67	100	54	NA	NA	NA	NA	NA	NA	NA	NA	Rwanda	point	Bukora	-2.3089	30.7865	NA	NA	NA	NA	NA	NA	NA	NA	NA	NA	NA	NA
122368	Fornadel C, President's Malaria Initiative (2016) personal communication	personal comm.	NA	NA	NA	NA	NA	NA	Larval collection	NA	NA	NA	NR	2015	NR	2015	NA	Gambiae Complex	F1	WHO Bioassay 2013	100	58	100	41	NA	NA	NA	NA	NA	NA	NA	NA	Rwanda	point	Gashora	-2.20657	30.2456	NA	NA	NA	NA	NA	NA	NA	NA	NA	NA	NA	NA
122376	Fornadel C, President's Malaria Initiative (2016) personal communication	personal comm.	NA	NA	NA	NA	NA	NA	Larval collection	NA	NA	NA	NR	2011	NR	2011	NA	Gambiae Complex	F1	WHO Bioassay 1998	78	100	80	100	NA	NA	NA	NA	NA	NA	NA	NA	Rwanda	point	Gisenyi	-1.69551	29.2575	NA	NA	NA	NA	NA	NA	NA	NA	NA	NA	NA	NA
122382	Fornadel C, President's Malaria Initiative (2016) personal communication	personal comm.	NA	NA	NA	NA	NA	NA	Larval collection	NA	NA	NA	NR	2011	NR	2011	NA	Gambiae Complex	F1	WHO Bioassay 1998	90	98.8	90	96.6	NA	NA	NA	NA	NA	NA	NA	NA	Rwanda	point	Kibuye	-2.06027	29.3478	NA	NA	NA	NA	NA	NA	NA	NA	NA	NA	NA	NA
122389	Fornadel C, President's Malaria Initiative (2016) personal communication	personal comm.	NA	NA	NA	NA	NA	NA	Larval collection	NA	NA	NA	NR	2011	NR	2011	NA	Gambiae Complex	F1	WHO Bioassay 1998	86	89	83	98	NA	NA	82	100	NA	NA	NA	NA	Rwanda	point	Kigali	-1.9501	30.0588	NA	NA	NA	NA	NA	NA	NA	NA	NA	NA	NA	NA
122395	Fornadel C, President's Malaria Initiative (2016) personal communication	personal comm.	NA	NA	NA	NA	NA	NA	Larval collection	NA	NA	NA	NR	2011	NR	2011	NA	Gambiae Complex	F1	WHO Bioassay 1998	79	88.3	85	83	NA	NA	NA	NA	NA	NA	NA	NA	Rwanda	point	Kihere	-2.21683	30.758	NA	NA	NA	NA	NA	NA	NA	NA	NA	NA	NA	NA
122409	Fornadel C, President's Malaria Initiative (2016) personal communication	personal comm.	NA	NA	NA	NA	NA	NA	Larval collection	NA	NA	NA	NR	2015	NR	2015	NA	Gambiae Complex	F1	WHO Bioassay 2013	100	67	100	63	NA	NA	NA	NA	NA	NA	NA	NA	Rwanda	point	Mareba	-2.26666	29.85	NA	NA	NA	NA	NA	NA	NA	NA	NA	NA	NA	NA
122425	Fornadel C, President's Malaria Initiative (2016) personal communication	personal comm.	NA	NA	NA	NA	NA	NA	Larval collection	NA	NA	NA	NR	2012	NR	2012	NA	Gambiae Complex	F1	WHO Bioassay 1998	90	97	NA	NA	NA	NA	90	89.7	NA	NA	NA	NA	Rwanda	point	Mubuga	-2.68521	29.5644	NA	NA	NA	NA	NA	NA	NA	NA	NA	NA	NA	NA
122428	Fornadel C, President's Malaria Initiative (2016) personal communication	personal comm.	NA	NA	NA	NA	NA	NA	Larval collection	NA	NA	NA	NR	2015	NR	2015	NA	Gambiae Complex	F1	WHO Bioassay 2013	100	58	100	40	NA	NA	NA	NA	NA	NA	NA	NA	Rwanda	point	Ngera	-1.535	30.25	NA	NA	NA	NA	NA	NA	NA	NA	NA	NA	NA	NA
122436	Fornadel C, President's Malaria Initiative (2016) personal communication	personal comm.	NA	NA	NA	NA	NA	NA	Larval collection	NA	NA	NA	NR	2011	NR	2011	NA	Gambiae Complex	F1	WHO Bioassay 1998	85	100	87	86	NA	NA	NA	NA	NA	NA	NA	NA	Rwanda	polygon	Nyagatare	NA	NA	2	21992	NA	NA	NA	NA	NA	NA	NA	NA	NA	NA
122442	Fornadel C, President's Malaria Initiative (2016) personal communication	personal comm.	NA	NA	NA	NA	NA	NA	Larval collection	NA	NA	NA	NR	2011	NR	2011	NA	Gambiae Complex	F1	WHO Bioassay 1998	80	100	101	100	NA	NA	NA	NA	NA	NA	NA	NA	Rwanda	point	Nyanza	-2.3496	29.7513	NA	NA	NA	NA	NA	NA	NA	NA	NA	NA	NA	NA
122447	Fornadel C, President's Malaria Initiative (2016) personal communication	personal comm.	NA	NA	NA	NA	NA	NA	Larval collection	NA	NA	NA	10	2011		2011	NA	Gambiae Complex	F1	WHO Bioassay 1998	68	100	78	100	NA	NA	NA	NA	NA	NA	NA	NA	Rwanda	point	Rubaya	-1.47444	30.0022	NA	NA	NA	NA	NA	NA	NA	NA	NA	NA	NA	NA
122454	Fornadel C, President's Malaria Initiative (2016) personal communication	personal comm.	NA	NA	NA	NA	NA	NA	Larval collection	NA	NA	NA	NR	2011	NR	2011	NA	Gambiae Complex	F1	WHO Bioassay 1998	82	98.9	92	100	NA	NA	NA	NA	NA	NA	NA	NA	Rwanda	point	Ruhengeri	-1.50008	29.6333	NA	NA	NA	NA	NA	NA	NA	NA	NA	NA	NA	NA
122458	Fornadel C, President's Malaria Initiative (2016) personal communication	personal comm.	NA	NA	NA	NA	NA	NA	Larval collection	NA	NA	NA	NR	2015	NR	2015	NA	Gambiae Complex	F1	WHO Bioassay 2013	100	91	100	78	NA	NA	NA	NA	NA	NA	NA	NA	Rwanda	point	Ruhuha	NF	NF	0	205	NA	NA	NA	NA	NA	NA	NA	NA	NA	NA
122460	Fornadel C, President's Malaria Initiative (2016) personal communication	personal comm.	NA	NA	NA	NA	NA	NA	Larval collection	NA	NA	NA	NR	2015	NR	2015	NA	Gambiae Complex	F1	WHO Bioassay 2013	100	79	100	73	NA	NA	NA	NA	NA	NA	NA	NA	Rwanda	point	Rukara	-1.80078	30.5034	NA	NA	NA	NA	NA	NA	NA	NA	NA	NA	NA	NA
122468	Fornadel C, President's Malaria Initiative (2016) personal communication	personal comm.	NA	NA	NA	NA	NA	NA	Larval collection	NA	NA	NA	NR	2011	NR	2011	NA	Gambiae Complex	F1	WHO Bioassay 1998	83	100	84	90.4	NA	NA	NA	NA	NA	NA	NA	NA	Rwanda	polygon	Rusizi	NA	NA	2	22001	NA	NA	NA	NA	NA	NA	NA	NA	NA	NA
122485	Fornadel C, President's Malaria Initiative (2016) personal communication	personal comm.	NA	NA	NA	NA	NA	NA	Larval collection	NA	NA	NA	NR	2011	NR	2011	NA	Gambiae Complex	F1	WHO Bioassay 1998	106	72	106	35	NA	NA	103	41	NA	NA	NA	NA	Senegal	point	Guingueneo	13.4967	-13.6063	NA	NA	NA	NA	NA	NA	NA	NA	NA	NA	NA	NA
122491	Fornadel C, President's Malaria Initiative (2016) personal communication	personal comm.	NA	NA	NA	NA	NA	NA	Larval collection	NA	NA	NA	NR	2012	NR	2012	NA	Gambiae Complex	F1	WHO Bioassay 1998	106	92	99	70	NA	NA	102	75	NA	NA	NA	NA	Senegal	point	Guingueneo	13.4967	-13.6063	NA	NA	NA	NA	NA	NA	NA	NA	NA	NA	NA	NA
122498	Fornadel C, President's Malaria Initiative (2016) personal communication	personal comm.	NA	NA	NA	NA	NA	NA	Larval collection	NA	NA	NA	NR	2013	NR	2013	NA	Gambiae Complex	F1	WHO Bioassay 1998	NA	NA	102	70	NA	NA	NA	NA	107	72	NA	NA	Senegal	point	Guingueneo	13.4967	-13.6063	NA	NA	NA	NA	NA	NA	NA	NA	NA	NA	NA	NA
122506	Fornadel C, President's Malaria Initiative (2016) personal communication	personal comm.	NA	NA	NA	NA	NA	NA	Larval collection	NA	NA	NA	NR	2013	NR	2013	NA	Gambiae Complex	F1	WHO Bioassay 1998	102	88	92	91	NA	NA	99	67	86	80.2	NA	NA	Senegal	point	Kaffrine	14.1058	-15.5505	NA	NA	NA	NA	NA	NA	NA	NA	NA	NA	NA	NA
122519	Fornadel C, President's Malaria Initiative (2016) personal communication	personal comm.	NA	NA	NA	NA	NA	NA	Larval collection	NA	NA	NA	NR	2012	NR	2012	NA	Gambiae Complex	F1	WHO Bioassay 1998	93	95	97	96	NA	NA	NA	NA	NA	NA	NA	NA	Senegal	point	Koumpentoum	13.9825	-14.5585	NA	NA	NA	NA	NA	NA	NA	NA	NA	NA	NA	NA
122529	Fornadel C, President's Malaria Initiative (2016) personal communication	personal comm.	NA	NA	NA	NA	NA	NA	Larval collection	NA	NA	NA	NR	2011	NR	2011	NA	Gambiae Complex	F1	WHO Bioassay 1998	76	96	NA	NA	NA	NA	70	84	NA	NA	NA	NA	Senegal	point	Koungheul	13.9833	-14.8	NA	NA	NA	NA	NA	NA	NA	NA	NA	NA	NA	NA
122535	Fornadel C, President's Malaria Initiative (2016) personal communication	personal comm.	NA	NA	NA	NA	NA	NA	Larval collection	NA	NA	NA	NR	2012	NR	2012	NA	Gambiae Complex	F1	WHO Bioassay 1998	91	98	97	91	NA	NA	94	94	NA	NA	NA	NA	Senegal	point	Koungheul	13.9833	-14.8	NA	NA	NA	NA	NA	NA	NA	NA	NA	NA	NA	NA
122542	Fornadel C, President's Malaria Initiative (2016) personal communication	personal comm.	NA	NA	NA	NA	NA	NA	Larval collection	NA	NA	NA	NR	2013	NR	2013	NA	Gambiae Complex	F1	WHO Bioassay 1998	83	100	84	96	NA	NA	NA	NA	NA	NA	NA	NA	Senegal	point	Koungheul	13.9833	-14.8	NA	NA	NA	NA	NA	NA	NA	NA	NA	NA	NA	NA
122553	Fornadel C, President's Malaria Initiative (2016) personal communication	personal comm.	NA	NA	NA	NA	NA	NA	Larval collection	NA	NA	NA	NR	2011	NR	2011	NA	Gambiae Complex	F1	WHO Bioassay 1998	121	95	115	77	NA	NA	100	84	NA	NA	NA	NA	Senegal	point	Malhem Hodar	14.2152	-13.433	NA	NA	NA	NA	NA	NA	NA	NA	NA	NA	NA	NA
122559	Fornadel C, President's Malaria Initiative (2016) personal communication	personal comm.	NA	NA	NA	NA	NA	NA	Larval collection	NA	NA	NA	NR	2012	NR	2012	NA	Gambiae Complex	F1	WHO Bioassay 1998	93	90	100	69	NA	NA	96	71	NA	NA	NA	NA	Senegal	point	Malhem Hodar	14.2152	-13.433	NA	NA	NA	NA	NA	NA	NA	NA	NA	NA	NA	NA
122568	Fornadel C, President's Malaria Initiative (2016) personal communication	personal comm.	NA	NA	NA	NA	NA	NA	Larval collection	NA	NA	NA	NR	2013	NR	2013	NA	Gambiae Complex	F1	WHO Bioassay 1998	108	78	103	89	NA	NA	100	55	84	86.9	NA	NA	Senegal	point	Malhem Hodar	14.2152	-13.433	NA	NA	NA	NA	NA	NA	NA	NA	NA	NA	NA	NA
122589	Fornadel C, President's Malaria Initiative (2016) personal communication	personal comm.	NA	NA	NA	NA	NA	NA	Larval collection	NA	NA	NA	NR	2013	NR	2013	NA	Gambiae Complex	F1	WHO Bioassay 1998	103	88	98	59	NA	NA	103	89	100	94	NA	NA	Senegal	point	Ndoffane	13.9167	-15.9167	NA	NA	NA	NA	NA	NA	NA	NA	NA	NA	NA	NA
122604	Fornadel C, President's Malaria Initiative (2016) personal communication	personal comm.	Fornadel C, President's Malaria Initiative (2018) personal communication	personal comm.	NA	NA	NA	NA	Larval collection	NA	NA	NA	NR	2010	NR	2010	NA	Gambiae Complex	F1	WHO Bioassay 1998	100	67	86	56	NA	NA	100	39	NA	NA	NA	NA	Senegal	point	Nioro	13.5	-15.0499	NA	NA	NA	NA	NA	NA	NA	NA	NA	NA	NA	NA
122610	Fornadel C, President's Malaria Initiative (2016) personal communication	personal comm.	NA	NA	NA	NA	NA	NA	Larval collection	NA	NA	NA	NR	2011	NR	2011	NA	Gambiae Complex	F1	WHO Bioassay 1998	105	92	90	78	NA	NA	94	88	NA	NA	NA	NA	Senegal	point	Nioro	13.5	-15.0499	NA	NA	NA	NA	NA	NA	NA	NA	NA	NA	NA	NA
122616	Fornadel C, President's Malaria Initiative (2016) personal communication	personal comm.	NA	NA	NA	NA	NA	NA	Larval collection	NA	NA	NA	NR	2012	NR	2012	NA	Gambiae Complex	F1	WHO Bioassay 1998	91	88	98	91	NA	NA	NA	NA	NA	NA	NA	NA	Senegal	point	Nioro	13.5	-15.0499	NA	NA	NA	NA	NA	NA	NA	NA	NA	NA	NA	NA
122622	Fornadel C, President's Malaria Initiative (2016) personal communication	personal comm.	NA	NA	NA	NA	NA	NA	Larval collection	NA	NA	NA	NR	2013	NR	2013	NA	Gambiae Complex	F1	WHO Bioassay 1998	102	98	90	70	NA	NA	110	97	107	79.4	NA	NA	Senegal	point	Nioro	13.5	-15.0499	NA	NA	NA	NA	NA	NA	NA	NA	NA	NA	NA	NA
122633	Fornadel C, President's Malaria Initiative (2016) personal communication	personal comm.	NA	NA	NA	NA	NA	NA	Larval collection	NA	NA	NA	NR	2010	NR	2010	NA	Gambiae Complex	F1	WHO Bioassay 1998	141	43	144	18	NA	NA	130	48	NA	NA	NA	NA	Senegal	point	Richard Toll	16.4613	-15.6876	NA	NA	NA	NA	NA	NA	NA	NA	NA	NA	NA	NA
122642	Fornadel C, President's Malaria Initiative (2016) personal communication	personal comm.	NA	NA	NA	NA	NA	NA	Larval collection	NA	NA	NA	NR	2013	NR	2013	NA	Gambiae Complex	F1	WHO Bioassay 1998	NA	NA	102	79	NA	NA	92	72	107	69.5	NA	NA	Senegal	point	Richard Toll	16.4613	-15.6876	NA	NA	NA	NA	NA	NA	NA	NA	NA	NA	NA	NA
122648	Fornadel C, President's Malaria Initiative (2016) personal communication	personal comm.	NA	NA	NA	NA	NA	NA	Larval collection	NA	NA	NA	NR	2013	NR	2013	NA	Gambiae Complex	F1	WHO Bioassay 1998	100	94	83	95	NA	NA	NA	NA	100	75	NA	NA	Senegal	point	Thilane	14.8045	-16.9243	NA	NA	NA	NA	NA	NA	NA	NA	NA	NA	NA	NA
122656	Fornadel C, President's Malaria Initiative (2016) personal communication	personal comm.	NA	NA	NA	NA	NA	NA	Larval collection	NA	NA	NA	NR	2009	NR	2009	NA	Gambiae Complex	F1	WHO Bioassay 1998	153	82	75	55	NA	NA	145	90	NA	NA	NA	NA	Senegal	point	Velingara	13.1476	-14.1148	NA	NA	NA	NA	NA	NA	NA	NA	NA	NA	NA	NA
122662	Fornadel C, President's Malaria Initiative (2016) personal communication	personal comm.	Fornadel C, President's Malaria Initiative (2018) personal communication	personal comm.	NA	NA	NA	NA	Larval collection	NA	NA	NA	NR	2010	NR	2010	NA	Gambiae Complex	F1	WHO Bioassay 1998	100	58	100	50	NA	NA	100	88	NA	NA	NA	NA	Senegal	point	Velingara	13.1476	-14.1148	NA	NA	NA	NA	NA	NA	NA	NA	NA	NA	NA	NA
122668	Fornadel C, President's Malaria Initiative (2016) personal communication	personal comm.	NA	NA	NA	NA	NA	NA	Larval collection	NA	NA	NA	NR	2011	NR	2011	NA	Gambiae Complex	F1	WHO Bioassay 1998	97	97	100	94	NA	NA	95	95	NA	NA	NA	NA	Senegal	point	Velingara	13.1476	-14.1148	NA	NA	NA	NA	NA	NA	NA	NA	NA	NA	NA	NA
122674	Fornadel C, President's Malaria Initiative (2016) personal communication	personal comm.	NA	NA	NA	NA	NA	NA	Larval collection	NA	NA	NA	NR	2012	NR	2012	NA	Gambiae Complex	F1	WHO Bioassay 1998	101	95	98	96	NA	NA	106	89	NA	NA	NA	NA	Senegal	point	Velingara	13.1476	-14.1148	NA	NA	NA	NA	NA	NA	NA	NA	NA	NA	NA	NA
122725	Fornadel C, President's Malaria Initiative (2016) personal communication	personal comm.	NA	NA	NA	NA	NA	NA	Larval collection	NA	NA	NA	NR	2011	NR	2011	NA	Gambiae Complex	F1	WHO Bioassay 1998	NA	NA	100	100	NA	NA	125	100	NA	NA	NA	NA	Tanzania, United Republic of	polygon	Magu district	NA	NA	2	48457	NA	NA	NA	NA	NA	NA	NA	NA	NA	NA
122742	Fornadel C, President's Malaria Initiative (2016) personal communication	personal comm.	NA	NA	NA	NA	NA	NA	Larval collection	NA	NA	NA	NR	2011	NR	2011	NA	Gambiae Complex	F1	WHO Bioassay 1998	80	85	80	100	NA	NA	NA	NA	NA	NA	NA	NA	Tanzania, United Republic of	polygon	Muleba district	NA	NA	2	48407	NA	NA	NA	NA	NA	NA	NA	NA	NA	NA
122801	Fornadel C, President's Malaria Initiative (2016) personal communication	personal comm.	NA	NA	NA	NA	NA	NA	Larval collection	NA	NA	NA	NR	2013	NR	2013	NA	Gambiae Complex	F1	WHO Bioassay 1998	100	82	100	85	NA	NA	100	56	NA	NA	100	84	Uganda	polygon	Apac	NA	NA	1	746	NA	NA	NA	NA	NA	NA	NA	NA	NA	NA
122850	Fornadel C, President's Malaria Initiative (2016) personal communication	personal comm.	NA	NA	NA	NA	NA	NA	Larval collection	NA	NA	NA	NR	2013	NR	2013	NA	Gambiae Complex	F1	WHO Bioassay 1998	100	53	100	31	100	61	100	27	NA	NA	NA	NA	Uganda	polygon	Kanungu	NA	NA	1	42184	NA	NA	NA	NA	NA	NA	NA	NA	NA	NA
122881	Fornadel C, President's Malaria Initiative (2016) personal communication	personal comm.	NA	NA	NA	NA	NA	NA	Larval collection	NA	NA	NA	NR	2013	NR	2013	NA	Gambiae Complex	F1	WHO Bioassay 1998	100	58	100	31	NA	NA	NA	NA	NA	NA	NA	NA	Uganda	polygon	Kitgum	NA	NA	1	763	NA	NA	NA	NA	NA	NA	NA	NA	NA	NA
122916	Fornadel C, President's Malaria Initiative (2016) personal communication	personal comm.	NA	NA	NA	NA	NA	NA	Larval collection	NA	NA	NA	NR	2013	NR	2013	NA	Gambiae Complex	F1	WHO Bioassay 1998	200	36	100	45	100	42	200	33	NA	NA	NA	NA	Uganda	polygon	Tororo	NA	NA	2	28542	NA	NA	NA	NA	NA	NA	NA	NA	NA	NA
122946	Fornadel C, President's Malaria Initiative (2016) personal communication	personal comm.	NA	NA	NA	NA	NA	NA	Larval collection	NA	NA	NA	NR	2013	NR	2013	NA	Gambiae Complex	F1	WHO Bioassay 1998	100	44	100	24	100	60	100	21	NA	NA	NA	NA	Uganda	polygon	Wakiso	NA	NA	1	42200	NA	NA	NA	NA	NA	NA	NA	NA	NA	NA
122961	Fornadel C, President's Malaria Initiative (2016) personal communication	personal comm.	NA	NA	NA	NA	NA	NA	Larval collection	NA	NA	NA	NR	2009	NR	2011	NA	Gambiae Complex	F1	WHO Bioassay 1998	65	72	NA	NA	NA	NA	65	71	NA	NA	19	100	Zambia	point	Chililabombwe	-12.3701	27.8217	NA	NA	NA	NA	NA	NA	NA	NA	NA	NA	NA	NA
122971	Fornadel C, President's Malaria Initiative (2016) personal communication	personal comm.	NA	NA	NA	NA	NA	NA	Larval collection	NA	NA	NA	NR	2012	NR	2012	NA	Funestus Subgroup	F1	WHO Bioassay 1998	100	67	NA	NA	NA	NA	126	92	NA	NA	115	82	Zambia	point	Chipata	-13.6324	32.6455	NA	NA	NA	NA	NA	NA	NA	NA	NA	NA	NA	NA
122998	Fornadel C, President's Malaria Initiative (2016) personal communication	personal comm.	NA	NA	NA	NA	NA	NA	Larval collection	NA	NA	NA	NR	2009	NR	2011	NA	Gambiae Complex	F1	WHO Bioassay 1998	NA	NA	19	61	NA	NA	26	92	NA	NA	43	98.4	Zambia	point	Chipulukusu	-12.94	28.6586	NA	NA	NA	NA	NA	NA	NA	NA	NA	NA	NA	NA
123006	Fornadel C, President's Malaria Initiative (2016) personal communication	personal comm.	NA	NA	NA	NA	NA	NA	Larval collection	NA	NA	NA	NR	2014	NR	2015	NA	Funestus Subgroup	F1	WHO Bioassay 2013	25	68	30	60	NA	NA	NA	NA	NA	NA	NA	NA	Zambia	point	Chipundu	-12.2833	30.3	NA	NA	NA	NA	NA	NA	NA	NA	NA	NA	NA	NA
123014	Fornadel C, President's Malaria Initiative (2016) personal communication	personal comm.	NA	NA	NA	NA	NA	NA	Larval collection	NA	NA	NA	NR	2014	NR	2015	NA	Funestus Subgroup	F1	WHO Bioassay 2013	104	34	113	100	NA	NA	NA	NA	NA	NA	NA	NA	Zambia	point	Chishimba	-10.2162	31.1819	NA	NA	NA	NA	NA	NA	NA	NA	NA	NA	NA	NA
123017	Fornadel C, President's Malaria Initiative (2016) personal communication	personal comm.	NA	NA	NA	NA	NA	NA	Larval collection	NA	NA	NA	NR	2009	NR	2011	NA	Funestus Subgroup	F1	WHO Bioassay 1998	50	64	NA	NA	NA	NA	45	51	NA	NA	NA	NA	Zambia	point	Chisobe	-15.6265	30.4041	NA	NA	NA	NA	NA	NA	NA	NA	NA	NA	NA	NA
123037	Fornadel C, President's Malaria Initiative (2016) personal communication	personal comm.	NA	NA	NA	NA	NA	NA	Larval collection	NA	NA	NA	NR	2014	NR	2015	NA	Gambiae Complex	F1	WHO Bioassay 2013	97	35.1	72	20.7	NA	NA	NA	NA	NA	NA	NA	NA	Zambia	point	Chongo	-10.3889	28.704	NA	NA	NA	NA	NA	NA	NA	NA	NA	NA	NA	NA
123038	Fornadel C, President's Malaria Initiative (2016) personal communication	personal comm.	NA	NA	NA	NA	NA	NA	Larval collection	NA	NA	NA	NR	2014	NR	2015	NA	Funestus Subgroup	F1	WHO Bioassay 2013	93	90.3	72	20.8	NA	NA	NA	NA	NA	NA	NA	NA	Zambia	point	Chongo	-10.3889	28.704	NA	NA	NA	NA	NA	NA	NA	NA	NA	NA	NA	NA
123041	Fornadel C, President's Malaria Initiative (2016) personal communication	personal comm.	NA	NA	NA	NA	NA	NA	Larval collection	NA	NA	NA	NR	2012	NR	2012	NA	Funestus Subgroup	F1	WHO Bioassay 1998	60	41	NA	NA	NA	NA	75	19	NA	NA	NA	NA	Zambia	point	Gwembe	-16.4975	27.6067	NA	NA	NA	NA	NA	NA	NA	NA	NA	NA	NA	NA
[truncated: 1,008 more rows]
[truncated: 20 more columns]

## Sheet: pyrethroids_spp
ID	Source 1 citation	Source 1 type	Source 2 citation	Source 2 type	Source 3 citation	Source 3 type	Source 4 citation	Source 4 type	Capture method 1	Capture method 2	Capture method 3	Capture method 4	Start month	Start year	End month	End year	Publication year	Species	Identification method 1	Identification method 2	Generation	Test protocol	delt_numb-tested	delt_mortality	perm_numb-tested	perm_mortality	alphacyp_numb-tested	alphacyp_mortality	lambdacyh_numb-tested	lambdacyh_mortality	cyflu_numb-tested	cyflu_mortality	etofen_numb-tested	etofen_mortality	Country	Site type	Site name	Latitude	Longitude	Admin level	GAUL code	Site name 2	Latitute 2	Longitude 2	Site name 3	Latitude 3	Longitude 3	Site name 4	Latitude 4
[truncated: 434 more rows]
[truncated: 22 more columns]

[truncated: 1 more sheets: insecticides_spp]
